# Supplementary material for: Sample Size Calculation: Inaccurate A Priori Assumptions for Nuisance Parameters Can Greatly Affect the Power of a Randomized Controlled Trial
Source: PLoS One. 2015 Jul 14;10(7):e0132578. doi: 10.1371/journal.pone.0132578 (PMC4501786; doi:10.1371/journal.pone.0132578)
Supplement: S1 Text — (TXT) [file pone.0132578.s004.txt]

0.785261875223142
0.914138293663654
0.998706122436593
0.412042462952111
0.558349965995341
0.649623666678805
0.562831126184624
0.821682213283847
0.905665170834271
0.979439456063037
0.988761628634013
0.860787761827604
0.647331125804979
0.665586083465841
0.588766704944782
0.522610760516625
0.432330630531449
0.995466943935712
0.875613318483514
0.648409852429524
0.358465636097007
0.513352150317031
0.820759191748845
0.9873852023708
0.99677486057979
0.533299698277711
0.924089234103896
0.966628064589229
0.884399933093878
0.259096076559973
0.478818238310527
0.982105646047442
0.999882246674503
0.798247806522839
0.999999927681465
0.933105204040408
0.590421798866787
0.987725056958093
0.999738490307859
0.996234704237864
0.24042222846038
0.983876208713823
0.694024774423281
0.99886003107209
0.443112604117837
0.833713239730785
0.358049213438349
0.934208360422632
0.679077201567553
0.477224458239792
0.662861304716524
0.593498220382777
0.999012321084577
0.609838864835074
0.631985975547124
0.998766689638922
0.827846532164804
0.572513731402295
0.44186722660208
0.73038757326884
0.432968828578216
0.399469358780824
0.993389526679521
0.864701249207246
0.999999999999983
0.951085829135643
0.84225851092545
0.998320359892663
0.627195085514086
0.722995536505971
0.980143534074381
0.692273759017275
0.463373712295026
0.388267566663247
0.926360144137927
0.948210069558088
0.888798590307546
0.523626632412496
0.413686482894153
0.654534818431211
0.962435195496952
0.506036779339351
0.781785444352041
0.999999777319286
0.99999999996096
0.763495344270586
0.917670390365369
0.576295093999508
0.981365228879536
0.390981369648542
0.958105656346625
0.844801113871976
0.876255013601352
0.867594789028173
0.580135797697155
0.711588877948458
0.821303673880813
0.994906532287915
0.609874073575169
0.990829587457247
0.380866979335928
0.782615135852358
0.608079299815645
0.998869949085077
0.334304100512872
0.81243967215908
0.744217725560908
1
0.388215910729858
0.525227354933162
0.755128936545237
0.518172900435982
0.602293765514426
0.998860913993072
0.927420799871514
0.747782070788528
0.784585019337332
0.992676785640925
0.950362296465676
0.600990003325237
0.817643595787143
0.999996864200485
0.89183705276127
0.965492487506672
0.410092292017694
0.785711758561631
0.654488613059781
0.975080266478459
0.865183630183659
0.982809133349697
0.67663911421863
0.420593876264813
0.999748527221451
0.997261789679663
0.896541669649512
0.70860852555702
0.834489928665484
0.991362612415079
0.468229492472935
0.854788012340449
0.799421202470543
0.952299094361153
0.53490180149205
0.795475636296707
0.559439676997691
0.998149998986665
0.348991799704352
0.888046917905299
0.708271282358155
0.989989641300673
0.360070336449821
0.999205602785351
0.976442381343388
0.493559457488496
0.940107723089535
0.91380518503475
0.396786903308706
0.626808876306648
0.833339498229164
0.519803818645965
0.830468415531835
0.98075325059255
0.998829920546463
0.896845013221324
0.397839450336537
0.805629585370978
0.961024884246182
0.395951590262376
0.905412469459247
0.944451503580132
0.5202811540978
0.397896394214816
0.515729488648951
0.958467479715706
0.999924367155413
0.77200120831523
0.776597282934005
0.943570420189328
0.971378377678568
0.920524706949176
0.979439611842422
0.967510724585203
0.462655211463655
0.44890610557584
0.52025053333895
0.83591851303884
0.767687432389194
0.789990666766634
0.984861758969953
0.999999996524007
0.502449065487241
0.752979178416238
0.903477849074563
0.799018070126303
0.999998146289765
0.456075972281521
0.999660042961131
0.574453244786101
0.381930648715858
0.854429528526402
0.999454709140969
0.799747955612041
0.946414312879313
0.630109447088489
0.994458870898272
0.732966777545298
0.91537063748087
0.668540584311095
0.550410054565801
0.607266215895117
0.890550500756707
0.996789518733505
0.999987690502711
0.988893778901553
0.774237904078088
0.827208777502731
0.308766994991686
0.954423554425911
0.988346708880189
0.829306305312529
0.769765802158204
0.999750167034715
0.851382813090938
0.698898606478767
0.673270414187129
0.953965544015592
0.735863454032101
0.953606282790949
0.808730096291835
0.98677756306043
0.996825869394137
0.997729268030092
0.663898073164111
0.374578082364987
0.996724452822589
0.771700431162956
0.990748195680017
0.988987190546437
0.915985687234184
0.744738196340158
0.955594960534769
0.584042109867975
0.986178724803874
0.547715446291808
0.991350310769713
0.999754676201958
0.997908899548496
0.999675621930283
0.816822968888095
0.572170405060987
0.605599689963507
0.999601633956678
0.988701931576939
0.853479305914039
0.453490762790133
0.983406581202302
0.999276730628479
0.47735381264019
0.999967094288023
0.609655321805461
0.995472598668996
0.748405483368161
0.99492197814507
0.96049826881624
0.992048290667813
0.242223917579525
0.869762111844462
0.256738047389497
0.417659800135886
0.762342897251597
0.896404663525252
0.956087673709363
0.785920566589396
0.943205274974751
0.999999917038288
0.911353770804129
0.848279909046519
0.758752075535576
0.947645549275212
0.8741441486819
0.88214228877286
0.995810821743786
0.987108848750636
0.865670285332126
0.998286931315954
0.999999999999998
0.828087892424832
0.997222277602769
0.923404604271316
0.968006980067087
0.983149467214555
0.946394139764979
0.99793369798097
0.690618513510291
0.673510900869591
0.904701882108635
0.912326172166586
0.944665164146672
0.957846066883884
0.950978668392552
0.474078716337566
0.66456418702274
0.47480091956902
0.41706665759335
0.653496715112432
0.965936620377349
0.838026110999408
0.558871943960769
0.47032763429423
0.862787631330166
0.728996804388439
0.999991739241749
0.97380326363946
0.850971620269732
0.933892185034571
0.962682805692633
0.234383780786274
0.995364287676619
0.679207458335745
0.743280488938944
0.999391664665963
0.710267868324066
0.724830327168787
0.619892876070292
0.854676665274402
0.406045943590799
0.673158007916982
0.98828619106398
0.867623208110591
0.993037251128694
0.677121113272039
0.998116723609672
0.999994864295856
0.937668993277725
0.981530571458984
0.777994447044882
0.997327120898887
0.960335394861323
0.578097643956336
0.740023800954225
0.51765438049111
0.913125128100787
0.972411056711164
0.930165161895316
0.478055857651954
0.934306523018513
0.484993294967301
0.694655468515531
0.988019787535362
0.999725209901209
0.830272762011358
0.968863037363905
0.545367555157566
0.641743382756165
0.898786736020108
0.694220763128748
0.963242164380786
0.513754903596382
0.857758811773304
0.515529564266993
0.939852275252796
0.851556326192793
0.999688672148288
0.977093658181432
0.547444950081904
0.631862275956469
0.655948479644946
0.360604670096737
0.969181418004031
0.999631507414317
0.623315381980541
0.976526005570945
0.689945663973852
0.790441207774178
0.99999974532356
0.997745892852902
0.565159643411294
0.37581192410168
0.826866361233843
0.705431461345578
0.723729296817628
0.977654991673475
0.999449260566253
0.931122923767092
0.584335733763944
0.480264858407182
0.437576911143681
0.852283977642603
0.652100956461266
0.78516037823686
0.973858073573545
0.999888328153115
0.999997093707698
0.893326350424003
0.972125685110423
0.83416384181922
0.999999912538533
0.889090189850484
0.720145494213904
0.741062491914656
0.651329412646357
0.498758374967148
0.958800725210458
0.999985275521615
0.983138207899625
0.980945805773871
0.948845910121725
0.990058406677758
0.863051963712855
0.631606151468216
0.845285094928312
0.622615313515549
0.571404941249403
0.996145148196485
0.941037568803519
0.607674760132035
0.545538379642489
0.999015109833525
0.77103343911168
0.981592162207715
0.908634005549279
0.643773055439155
0.64066014659718
0.546365793372645
0.752941304147815
0.969359487097782
0.998042886243689
0.623804557710121
0.998583282631981
0.791594450553254
0.912513564893323
0.508111485025615
0.999531146883799
0.266724690631595
0.630422947291064
0.546361491753881
0.998435761907577
0.683065752523739
0.999801502469629
0.892621544027902
0.921025154264082
0.502752011985296
0.427494348143627
0.983424572335885
0.826810503729969
0.947490626183827
0.513962320764961
0.978627603201973
0.879558676366408
0.735684723868561
0.978960079260547
0.53844004397858
0.832716073427109
0.689297895945243
0.520009371419855
0.771743845541802
0.915428836065663
0.898256336227416
0.785269059659253
0.952910922127228
0.521588459325914
0.379438999735887
0.999999999999676
0.998011202924418
0.479965679145479
0.933749330369993
0.613887603519826
0.328938212695998
0.984748633313401
0.998887667387835
0.834090885257779
0.993947230522987
0.65732250177008
0.999999801679953
0.999957037274876
0.812928619104297
0.991807802875664
0.473760146101434
0.529208381248098
0.990446937521137
0.721133725060372
0.833889240408304
0.861914725762783
0.342982730311525
0.59713939340104
0.93298534190064
0.99989170485634
0.941337558765567
0.831880564884903
0.999643021472233
0.82154434001782
0.833546522539847
0.746406482798374
0.714726466729935
0.964998173594746
0.98444533974685
0.749623680594512
0.310475189536569
0.830872460818913
0.886420625025208
0.983566451055788
0.996749840882114
0.911079020000895
0.990644973787164
0.51460781516728
0.665233095655547
0.965303164918732
0.999999962253281
0.529645100767953
0.554133011421877
0.999917923114357
0.600726426918123
0.727281580661719
0.534579602245268
0.998838566447609
0.9981045923257
0.706523959394099
0.951835825534588
0.999503048643709
0.99999638944988
0.629361059872594
0.950175947567707
0.996414842933271
0.979768763020104
0.999995430208565
0.307247364792361
0.813291396464376
0.918132325327307
0.994526036391537
0.916925262173621
0.528796745455258
0.856975757881402
0.860571440409562
0.692135952748297
0.680318501212536
0.991725818485085
0.55966154734183
0.906301028672686
0.436299438570523
0.92093388014236
0.999997710705171
0.807136548503919
0.521693930700833
0.996275231087556
0.308292873638368
0.953155523255038
0.934052828725341
0.990965104834054
0.989887110642527
0.462340195691345
0.651431785667253
0.999855397534691
0.562615604725624
0.979126529657282
0.676539233718073
0.620695790680277
0.606429292488534
0.69678191316764
0.371530038786663
0.584968691799994
0.999929260962878
0.850481120597557
0.972066065501102
0.936043332998536
0.99714471904152
0.488588187505793
0.766129441752659
0.618520877237671
0.960310745659444
0.443613622792998
0.987106905168558
0.999998929499937
0.84675192372868
0.998221161352904
0.678551217263919
0.990592003687836
0.522317372787093
0.995777409547224
0.856400104209336
0.457753127222169
0.999999994676857
0.408590290260801
0.7547886890406
0.859918840750324
0.689522995560505
0.99856174979865
0.566610458096399
0.860787228738506
0.9763341243296
0.824698777809411
0.566043271315977
0.47310699220904
0.931494933213556
0.832464542320237
0.844523097543543
0.622905331564526
0.990414548579466
0.510471939713711
0.996506063350309
0.57865244242151
0.906441310052681
0.315066288944595
0.983312365719417
0.451746076571497
0.511116634411738
0.741089833027292
0.423616175115918
0.564168641361224
0.983927184480943
0.754163108610081
0.957962312150635
0.664279991095854
0.467362403721373
0.965537347845384
0.811781065885858
0.413331939006379
0.917376533141713
0.941175878038505
0.949827768078058
0.913879242882606
0.885484429147766
0.801799797537818
0.993360101778213
0.99080528415728
0.722627628013482
0.999937883914698
0.876216106751295
0.962160516282307
1
0.475105919105443
0.559122306267095
0.525749396075938
0.396754660530669
0.646407190564091
0.999405286781593
0.808342482824988
0.908896870011444
0.953394111549396
0.230801381188298
0.974480946857616
0.77317258665784
0.573143392107236
0.577025252103748
0.998616477453375
0.998965237237653
0.959814298917586
0.62843121167386
0.922394955260916
0.550231784664945
0.82320392917241
0.988957256510208
0.619157350089132
0.585014642210194
0.99644037548844
0.963717727540729
0.822731938842358
0.784737513890968
0.955357708254681
0.987670905900106
0.859294995383444
0.998432180080743
0.711216566420614
0.859040386998921
0.769676825149485
0.999767432560755
0.77701382377248
0.994609507018855
0.803026345631753
0.521168450347772
0.999998655471931
0.703698951055521
0.997835853492892
0.848965368406462
0.983638344060013
0.62336084956615
0.891796711667658
0.346847603967836
0.479925422886582
0.771397589200411
0.639931356529514
0.923496418679033
0.771968252208764
0.808705385269779
0.835993367771087
0.624578656916998
0.899340379208683
0.779627699572232
0.992181213739852
0.775071259029658
0.493655523186112
0.987688399156595
0.999999970096164
0.96121419305057
0.892048215907011
0.662139306632776
0.55420127232677
0.771060130861669
0.993771624063066
0.996933802428328
0.898339272202422
0.997466789440351
0.539370229480428
0.696660369905739
0.368569170490572
0.914343405317988
0.537829790687793
0.999913008132884
0.270121811132311
0.30988865836035
0.860704607684732
0.440864446718789
0.967814487581075
0.917956982813952
0.999999490331016
0.668595202381501
0.98584676356242
0.917534146825251
0.991651242800542
0.909488660265039
0.366608928619715
0.576506726426314
0.632782413732951
0.998166682914231
0.988631727558374
0.864843104464216
0.806966367381502
0.997583026874273
0.853986602388388
0.936379981371037
0.468807709791345
0.997464692968349
0.530223184530697
0.987845818150579
0.991090787578898
0.523967286189892
0.987246956650514
0.449218040430446
0.604144452636764
0.583323011258696
0.971503818987007
0.937663072709305
0.343487736377252
0.775987531856813
0.501620995029566
0.41997709555253
0.795931895605744
0.999999994075732
0.758996540027371
0.979853748482431
0.408246938517384
0.658519226971924
0.997051871868156
0.707348827867448
0.612651165065073
0.985457554980996
0.50755804067913
0.973563563107366
0.999794610185354
0.822639655746973
0.727434095492256
0.962736191269037
0.901253769590832
0.264835533440407
0.641966568734256
0.952448827871341
0.866538178828405
0.321070818767296
0.584472901732461
0.454887393091272
0.903492598653124
0.985232000640406
0.999999974290946
0.885419659706428
0.837234254967245
0.903713876707057
0.999999993167161
0.999999983162341
0.777314809056166
0.994416797539014
0.999951629365492
0.87673213800264
0.90509965564741
0.588460432459914
0.862454442052094
0.579406227848704
0.354578574882333
0.77137391822999
0.901468442193967
0.999233267928066
0.634732329365868
0.807493433617431
0.999270925160115
0.961849700290961
0.321205344156111
0.998787394809341
0.878824065667201
0.999935510081739
0.454165617851922
0.629349255782184
0.959355721874936
0.897324660201701
0.457592853201013
0.71765007148376
0.894364541392895
0.806914903366793
0.636650996714162
0.90631066772252
0.647946672709076
0.999965855653924
0.966961042945026
0.750942476391694
0.469676924268968
0.583862531423869
0.850754346409477
0.99811305108989
0.798963188270517
0.999999925839004
0.950554520499924
1
0.90236746336931
0.913115378361325
0.999999999747561
0.919541377481507
0.970992630452099
0.999921568518033
0.462791618330262
0.771136962721208
0.384081707879873
0.802963856501995
0.905249388504633
0.985849579004827
0.992934227579058
0.926338155597084
0.693520854229949
0.993466115296884
0.868390593805488
0.641000746873163
0.99448983471935
0.594205273439025
0.868852466176651
0.842156423967335
0.99999999999883
0.996476381353428
0.925603039050875
0.984810400620059
0.645215010835997
0.948381104684556
0.998494471787202
0.986010808146334
0.999999653906917
0.526184932872028
0.509672199756056
0.813199356968017
0.995623114709167
0.946390814993056
0.722161803047538
0.726444923738464
0.714935740194405
0.991319502342025
0.616544284060725
0.492337639911571
0.934751796033331
0.318353829140822
0.938061075097255
0.999672109644436
0.984848958565241
0.693138564395922
0.437025432879508
0.998355437563066
0.913708926216186
0.747760440011119
0.825727105635533
0.895319134352234
0.175280110644078
0.773362022641195
0.540085690755274
0.999998284779605
0.790666118413308
0.999672927602139
0.419350819372791
0.99959662332329
0.931504668714009
0.42061432009075
0.998314220788018
0.897902877120992
0.32557880921199
0.717883988405398
0.377944560270033
0.999983258419196
0.957924134802986
0.799674359883983
0.418551458553185
0.999345909121925
0.610618506480487
0.999990214635874
0.99996930053087
0.661642823716993
0.993949837120605
0.999230201899376
0.999234714448831
0.793561339132792
0.999999835442846
0.99555623116396
0.64645623431293
0.999981087122842
0.632658016224986
0.528686991754234
0.933132448560983
0.621434405544188
0.982573221907306
0.758097661825692
0.552033938210219
0.379001561583108
0.923126658694094
0.600715322307087
0.674888432092315
0.526932154578467
0.706829929403325
0.922199070788503
0.843762978586236
0.900805637099675
0.999980915214595
0.999995862678854
0.933496966287285
0.999959859748179
0.691209429155296
0.921416492813742
0.999999090286935
0.328035147837013
0.999999896224508
0.699215450981061
0.626839741209171
0.669910590000812
0.999839579916089
0.586334285987702
0.885297534058131
0.453135605642305
0.998235479114244
0.868921346657271
0.917181992477477
0.925259175541748
0.864681521459415
0.686946497470572
0.994244241267592
0.30945690196519
0.986127744367867
0.50573791266548
0.915546744706832
0.660116462663043
0.948574358583649
0.997441133026828
0.38441487533024
0.854526389693503
0.695558296607174
0.999999999998649
0.915098242981595
0.593612210642308
0.283461369804804
0.802164023491541
0.935589992195834
0.711400239590656
0.757902361745446
0.545002632448598
0.720380528574305
0.931579688093415
0.933005180009866
0.462497187930551
0.924133038201518
0.999998456652518
0.69755196791253
0.866603692831314
0.976107570999643
0.416815910235344
0.303866359746598
0.903752203164951
0.871391837646345
0.2761880818588
0.917375330867821
0.548040891425244
0.978411955251567
0.594197757830048
0.885767656879959
0.999999962324198
0.61210005546434
0.997359594164607
0.349181462656255
0.999999693948741
0.959380419094936
0.769971868149493
0.937763923132154
0.686693946717691
0.996288253887201
0.936608853740148
0.618697273262757
0.983386255092635
0.986985376122761
0.913142208332033
0.401032719341678
0.999999955938676
0.646681713286787
0.99999124672369
0.578572513841052
0.417886617284262
0.89951101592058
0.900242580478568
0.512081254979727
0.974724124353996
0.716776752165142
0.851778228011677
0.999596746894005
0.995784898144024
0.737699990536039
0.88897987469751
0.766289533025913
0.910957701591505
0.994640600148762
0.998119999780854
0.557559097110341
0.515403787241979
0.866039218239906
0.741988008106244
0.9999999999775
0.684968793519478
0.367080338956996
0.647024102782871
0.547955254593579
0.545682436506976
0.904858633170172
0.860493891514036
0.927850123188955
0.986760319193383
0.39561132954169
0.775144664066644
0.720290905294178
0.531043018219962
0.952531920800388
0.856860246747047
0.872121837082134
0.894098564087538
0.916162837146688
0.636787395438648
0.669309001608989
0.887265108351743
0.995309942250327
0.999990282773689
0.617427941181309
0.958046000846114
0.673201910552034
0.697148298095395
0.758671882492914
0.871790472076792
0.438945199699096
0.999998806889766
0.953066637763116
0.983977412621044
0.705907634518726
0.945057163471612
0.98904954483849
0.885670312424054
0.220196498271993
0.997346186669363
0.999999999999992
0.993115829325164
0.999993001527389
0.928074098820684
0.999998649684207
0.924362057442665
0.947201031097167
0.937940431219866
0.995676804039289
0.95287456303795
0.418877452526511
0.899804136772729
0.965272449347367
0.85497774832838
0.999995521025264
0.977909355269252
0.443103207352757
0.946184177130516
0.534042701087261
0.885016726171012
0.591766213679613
0.367895526128321
0.506393884103808
0.878427975244343
0.967733805341718
0.975569021233156
0.858320563747975
0.870093016651977
0.857112225105107
0.699850998879118
0.700448389321757
0.702395589130118
0.582235070757619
0.999430479908603
0.447669502804547
0.999339989109005
0.999996715414789
0.924411393076384
0.564613969131695
0.977728531828749
0.937836899582758
0.487523774239802
0.977695028562626
0.999999999876064
0.706965786922678
0.782448124405952
0.98744363470098
0.324994003224421
0.235048646315232
0.998342608438957
0.979638152725919
0.838019948896675
0.818130364140967
0.642958215566736
0.73327677040777
0.442076485261758
0.769024705846294
0.613543112955608
0.872359941129667
0.617037480974812
0.962781786625436
0.999923629685641
0.99999899057469
0.592635911491648
0.721646545678959
0.999999908097926
0.992906612771006
0.76249084065262
0.517253901410665
0.605963576856299
0.48708612080854
0.281568622372554
0.941394833814303
0.512840276965955
0.867766583021688
0.240617056102748
0.995711490703581
0.686144760418039
0.542397017991582
0.951993001200187
0.810242921503986
0.409984051227748
0.320160006576049
0.627246010376929
0.943383432835201
0.945984041850597
0.88006126098763
0.571678194841909
0.533219928352827
0.633851789649552
0.484535982158461
0.886209426235937
0.694986953750422
0.997268122305939
0.71362081039167
0.672347410183976
0.701344937408244
0.678276088154004
0.841015975111303
0.94615368574074
0.579093400140003
0.948791583622967
0.902186391340233
0.738600989771023
0.465513713549643
0.939484970199648
0.998618477350247
0.606041365243167
0.986541149651671
0.946659614769689
0.378581360463892
0.999999999877241
0.50893282639664
0.674950231777381
0.826444226830265
0.807657712878513
0.269323754740472
0.596654292446799
0.677240837616679
0.575035598562105
0.756360383764381
0.540414334038056
0.603312136918647
0.843070718011151
0.683626452226903
0.79406266570828
0.593148505364203
0.675675201264465
0.999999847797456
0.659265938387018
0.567433831746497
0.998466068272851
0.513983277952268
0.802208458520318
0.591653013535351
0.944065042531233
0.415868213150524
0.347623651179854
0.42469471718196
0.573705042942207
0.638416377553965
0.464946017873714
0.453788573283848
0.450623280347001
0.716153916137181
0.799587959461534
0.947838406124197
0.999906852758639
0.628137248412395
0.702759242502422
0.618639511576368
0.758759608848534
0.751637692332083
0.558625951645987
0.955881518939402
0.576404126445369
0.985422856605796
0.423432792637755
0.435343318533148
0.94608827826773
0.999999999989597
0.957466086346819
0.715124331572452
0.453294682923329
0.959098731494388
0.920941680803086
0.920256077034299
0.883524411012878
0.625034172942356
0.486967465422348
0.936509639001907
0.590421428547845
0.999451913831376
0.810328494867812
0.91676659603123
0.914627253999565
0.808912269668599
0.791569105514363
0.591651204369486
0.825773142594585
0.737799383290495
0.425882719832435
0.99689201633528
0.749753909262185
0.480897938894959
0.970487764032629
0.407744053254848
0.892188485272041
0.97821333982752
0.261012685135254
0.95598859628528
0.999686953779493
0.838275115447719
0.77050926918862
0.998911163622426
0.999959604486063
0.989297243786778
0.996123001842445
0.462798440709564
0.99999863954074
0.954906665813659
0.825830914229307
0.756234812987161
0.993736786348912
0.664703236525691
0.650083335433734
0.757598302531195
0.441141196697437
0.924716360736805
0.745381177601452
0.866203076454888
0.61699236483587
0.784051897624826
0.376024790557722
0.586318235881443
0.735042277473858
0.934970504183641
0.999969509715796
0.99833701875075
0.917551924743227
0.999999595071116
0.787330061066866
0.932950541163866
0.995043699847117
0.900392435333233
0.999983792382021
0.946669693408827
0.743404687153065
0.868382589176511
0.53988721149973
0.697331841031382
0.904063219037558
0.835082985128666
0.603228353547111
0.921595474228915
0.180688210659024
0.993470157983246
0.986696422064013
0.938102839225108
0.754293975241392
0.999323749843463
0.537673297255668
0.900809530688239
0.745665391204967
0.745845261340739
0.99219293245613
0.724751297498777
0.378040886321838
0.999895991543096
0.995553166133046
0.910977570180393
0.908334813971251
0.543867936623289
0.386002724442859
0.88505242608295
0.618189966152253
0.999693893713885
0.636423012885312
0.950110604347856
0.994621918192518
0.69491396637312
0.523635800650585
0.967506305044717
0.221390801322807
0.659892894694799
0.970655739010996
0.728793013058081
0.964874140710765
0.927092897617733
0.64357847032399
0.974974131094507
0.702068345042878
0.999934363973571
0.702462875940887
0.561429745080866
0.856933501586217
0.999999845921967
0.983230625708646
0.395268349316246
0.81879852592439
0.858769059170267
0.812513042748518
0.995936399608827
0.999894511627942
0.526659289630143
0.999880119085328
0.832358215754303
0.910282680723317
0.944708763607525
0.718229125871722
0.921319269902591
0.451386526432355
0.999893663271714
0.616859464762391
0.572748837739307
0.999999683670507
0.358864939910241
0.926939671629261
0.956919924075574
0.911054353165079
0.555513123853966
0.995910050398228
0.999999790398704
0.441411611034975
0.712475296386049
0.916345941176925
0.798375369484682
0.512110292105682
0.210186011575398
0.920403353417236
0.500907187003915
0.425050994028416
0.558039268553121
0.348860926806575
0.998141343083806
0.589856153898998
0.757842290238019
0.964228184501914
0.888648109751436
0.999936638004161
0.287528622541039
0.705476351681723
0.995853277212074
0.565488126543826
0.955556509991467
0.999730733128494
0.97670527825902
0.71131521166882
0.878189632211321
0.999880540449629
0.957891074116829
0.724353760044981
0.999985517939468
0.37297726888248
0.976584481604834
0.726022424478838
0.860603859889006
0.322259619932801
0.239521490854678
0.975926543910619
0.999998357187989
0.987707146818541
0.803144085185436
0.769698783511848
0.349773418871725
0.476974501295132
0.999840504297494
0.937045480493364
0.858781365804269
0.695690769633653
0.788891600406847
0.767828876032202
0.620947339000736
0.904465710225107
0.829177544434461
0.501411756319458
0.745127659838658
0.826272898061563
0.521910129310118
0.810977435422458
0.864955535149542
0.787272317353195
0.866223900347007
0.585519837971354
0.836823250756762
0.997903916267047
0.513883737036534
0.65302384586805
0.966993462505735
0.653706970187802
0.8371068713581
0.999954843178671
0.93032198217232
0.869486104488654
0.517216147912992
0.970277363098176
0.999460821272698
0.999994552289999
0.986081872535454
0.364539936723808
0.322213618869409
0.552941268196475
0.556104654131364
0.554153465281079
0.542169543456169
0.247911520159449
0.55248683256718
0.681459539973534
0.840292150649952
0.804920500121501
0.892794483067924
0.623294329247572
0.814628794359017
0.999999683156071
0.758232042503149
0.910708371739182
0.298990975714261
0.613213913551349
0.783557588169205
0.866140152704467
0.99079560242279
0.512892510157086
0.88129524945606
0.999993113188546
0.610576452666399
0.992225927446777
0.675677476416799
0.236881096949221
0.681353817228222
0.380940270533757
0.830840864966999
0.54022520278239
0.779327698602655
0.804664979457304
0.994327478343546
0.664371488217036
0.821780433970268
0.996451937912535
0.807902437878195
0.490609887479831
0.999999825551264
0.885960473161776
0.892842029061344
0.999925345708843
0.945850042477317
0.925819122804564
0.382417506892394
0.537245524998423
0.579764044581044
0.99961825716253
0.451279049185557
0.598072342615156
1
0.678410138422059
0.745035928849273
0.433301945831803
0.703295996587657
0.898079200313142
0.30489768962737
0.7730270548338
0.577671214146189
0.631346233997574
0.4435661152854
1
0.597543765766529
0.999999998871916
0.456510207060525
0.642272924787821
0.610212761533299
0.459222802494949
0.436277821542041
0.938531350826389
0.9896487052646
0.419459585311605
0.957980785500724
0.731700599133959
0.890924148251725
0.783500057334357
0.240669163458044
0.998491284303549
0.499663418305733
0.676486249706719
0.64639703419476
0.62075523318296
0.568579657296758
0.994269336138371
0.992554185614662
0.969879196257517
0.641855217664223
0.413865017465566
0.974197472331444
0.458002318354858
0.989167832174571
0.999983689876159
0.878434316176408
0.981943698800403
0.999855781866255
0.997018718487032
0.502875208394737
0.974392599449206
0.811644962751001
0.186579684803046
0.570415968494534
0.971687428684313
0.711627006457258
0.641804613789102
0.910631410666256
0.86148702511485
0.999576228616253
0.366291110949328
0.973013892351101
0.792608458758923
0.951571157214038
0.999973207559519
0.946707232126984
0.932057194607987
0.999993948109097
0.829457822760134
0.939500715265576
0.90398820511896
0.602840507955728
0.999780108748269
0.998847576001437
0.413749646255021
0.443724192843577
0.659649922887939
0.792416945790548
0.743981770204026
0.940380537269359
0.662219723968446
0.601857016219927
0.690456826608435
0.2602606059599
0.922505213581423
0.988584639569388
0.746521864459357
0.465448013405175
0.899751027764952
0.666319846989196
0.589687685922992
0.978951452419935
0.920126986638344
0.492865740468286
0.880056755686275
0.758454226318236
0.931004979083359
0.999978124331641
0.404205671071109
0.999920772839061
0.373362033031697
0.772833972459629
0.841682568211266
0.81551422238005
0.970606626572661
0.501116592930862
0.747972124925835
0.999999995832082
0.999574576106419
0.696633270282998
0.897259681672635
0.987925923603378
0.576312956789573
0.62354193475734
0.786383502807052
0.804847908492476
0.975953165083531
0.769873599637917
0.77321754359063
0.999528329769763
0.950397321508557
0.87384179869377
0.973654732792213
0.439363515602118
0.930970688997392
0.753066604336483
0.523118030768987
0.447960998627439
0.767566920642629
0.717754316541025
0.68975687648325
0.390990146443796
0.370196348130695
0.68708165998728
0.803741455751538
0.598693665569117
0.881210711791998
0.999897465417719
0.683485173910969
0.91083785458277
0.832976946701099
0.673230271751702
0.996236980145536
0.577543138465636
0.621708747896703
0.177572326197756
0.500590868101904
0.661538442301255
0.973634742963017
0.627821030532387
0.938519266133721
0.3069986805062
0.961177360755025
0.845120808292147
0.762629588693613
0.990688160984346
0.999987619896752
1
0.963228477555903
0.253081006329521
0.554666749203467
0.975880993532286
0.999999999946839
0.473071395012387
0.999999163590967
0.650725086231883
0.560231451162683
1
0.587623111530941
0.777921559566542
0.516134765209911
0.898751289298611
0.544507612079249
0.239787921486085
0.488452754336925
0.882887934238067
0.999984583607924
0.794136360574109
0.897526981340016
0.999265991224976
0.754291409287978
0.735872073081538
0.496580090476642
0.96239045299325
0.994362405918254
0.999999933992697
0.98853965062459
0.906988768659381
0.993481467018572
0.998589944106146
0.739728913644063
0.549887972893166
0.773678597844716
0.998046782147643
0.6953712015567
0.837907899852643
0.740518247714594
0.480262635308168
0.660941076986382
0.35647021198817
0.820229493981413
0.492711979029191
0.697540168483117
0.65003854746924
0.50396238599391
0.908183729085494
0.959058182352545
0.517285736034125
0.999950896291773
0.593907701390903
0.314604134897144
0.675831697102082
0.987232767921525
0.8016206714782
0.64886343228666
0.335567434858617
0.917370948458761
0.999471668582703
0.972616861689557
0.624907521359378
0.999959200122845
0.805077444319406
0.448884633654551
0.343122089738496
0.705294612949982
1
0.291361705857509
0.819428852853838
0.652172868233988
0.711000281607771
0.808888454734722
0.990070808954442
0.805190152124263
0.751230226253474
0.948404021411613
0.933432989449919
0.739612794806197
0.749424170485619
0.873032743079545
0.999999994508253
0.925976407592428
0.913553926918423
0.557404820083746
0.870445828613607
0.524150879128702
0.460788552851753
0.999945929769978
0.569543770530958
0.478356339261203
0.999317837084305
0.991508735844597
0.676462459518159
0.478531082632823
0.997753591606809
0.944274989652433
0.555555244527929
0.986536835266068
0.916211775736089
0.628084009072074
0.561128631168747
0.872568346546796
0.945949943764865
0.415410621111089
0.8996435109093
0.779350437218037
0.967718078855965
0.531136352336853
0.689320924952006
0.88708846994428
0.999858590410267
0.945484186728973
0.657895588760312
0.999888768978468
0.749037710433455
0.48942890355871
0.746176509429466
0.999418109740025
0.999836522599009
0.86129771664002
0.999916395687757
0.656173602088084
0.551017988812054
0.997310889129494
0.896956974811645
0.513534205518415
0.552770379375257
0.744180126238579
0.525396586144725
0.691476456383302
0.496870753983455
0.996048971474141
0.971945779689429
0.461579185652944
0.966652020973324
0.4890463690437
0.917001852886853
0.331746136411773
0.58355891675491
0.657596391985572
0.767076810114674
0.664923410455522
0.999999999398004
0.817682244239776
0.918387055585245
0.98245344370054
0.820706391756398
0.965793388664154
0.954583953067406
0.999878455234604
0.999999010108005
0.97023749575416
0.995728828313331
0.795953383698814
0.973852891849795
0.789486822155458
0.773868138702437
0.999968890036219
0.796341311214835
0.572995496062094
0.7006993359145
0.6711966054916
0.662853749989763
0.47610146886941
0.999999079237487
0.933618960650844
0.810421495254534
0.733181507117893
0.668453933758998
0.678815015666683
0.90169786443902
0.754453647548414
0.38922725074336
0.999999999965478
0.994453357128321
0.933923142261637
0.948698896333416
0.93668641739242
0.723780966852377
0.992845900020832
0.240707939171167
0.720277350923943
0.781244764828207
0.991098389971101
0.997604724224718
0.284440320185719
0.297955003637694
0.999640638014582
0.657135001293153
0.964655028495003
0.308684327915634
0.955416120841069
0.999999044838069
0.319104448768866
0.572227202341905
0.938739649614211
0.998871307628699
0.723270277831403
0.829399169885913
0.440036783713333
0.287859060521551
0.958481337531526
0.98678359873895
0.999999999994055
0.467314156129384
0.684507499538238
0.388595103993059
0.631665282993296
0.828192071901586
0.999868608408443
0.999591408545764
0.481407659576458
0.757833497302115
0.556365150960233
0.542316497832914
0.563688068294196
0.459499343973087
0.81229472717395
0.738053243189528
0.98886749961954
0.999523617248925
0.990063809990447
0.840948630279009
0.999964825069118
0.377288387909978
0.776012138147586
0.857219960600887
0.976308353234408
0.984814769835622
0.975663386574525
0.537264674207196
0.998684621316875
0.946876456229707
0.546783995017694
0.684242928143016
0.876608132759682
0.887767370427446
0.938816120755089
0.376864130108479
0.999684079649625
0.982520019706001
0.598554796101889
0.696635749682378
0.448204589111449
0.531926084667124
0.971440822964685
0.916499066519023
0.887029298329084
0.999621231297524
0.721478440106998
0.81353988753957
0.609186160886801
0.859653765784343
0.964544594013141
0.946820440906009
0.479407139160186
0.979461507040098
0.413896642333598
0.999999999820505
0.920562311528422
0.835249185364733
0.797595991314332
0.97030309062324
0.834990710971364
0.993518829840349
0.792213660862973
0.987268450877699
0.997809788528701
0.859894910838354
0.916309034636346
0.859552058402666
0.9872518449442
0.484615481618068
0.999947164315033
0.597698250410697
0.996494908752957
0.999999535831959
0.714574769500341
0.898747051745519
0.6118782132571
0.907327486464915
0.950389354583837
0.95924289184914
0.675104314405233
0.749733423968757
0.999999999999981
0.469851385885282
0.785867855199678
0.875274163044111
0.511456329611746
0.770954964541028
0.369200482580592
0.853307398966364
0.884397802270077
0.990369359233189
0.647044892635142
0.937527844452591
0.819903276569705
0.737954773903791
0.821208263833689
0.885532783329588
0.95316495891606
0.996456173651375
0.633637339443235
0.743476258531033
0.673920536707859
0.445616282424582
0.926961687001094
0.438259292084319
0.978040577613424
0.539155577131964
0.920518295765893
0.415373002485473
0.955236564972731
0.99949716649006
0.698207430188257
0.304404218769158
0.976578772542554
0.99566798394406
0.98334128233799
0.999993469832614
0.999984788356333
0.999999619187637
0.534899625278515
0.539633658035976
0.571069472517708
0.776177350694932
0.999541090699925
0.501237881684775
0.895540774675873
0.90241320285848
0.651220574493505
0.961214662961431
0.799328783827859
0.863349777887943
0.897051193843271
0.999987780648447
0.61491510132786
0.834043885183445
0.780453510828139
0.980553790453374
0.922578299784003
0.876297686636754
0.526904997838224
0.754655271205377
0.999999999999966
0.800948311498408
0.909554304961926
0.699085548969376
0.768308552950257
0.321872997879461
0.999876695452683
0.998693757704129
0.788351460971261
0.982269870987666
0.814587622446034
0.859837583001636
0.999997346168823
0.403827485989521
0.64491964704672
0.816073561674262
0.999999077965214
0.625218845641051
0.997572826962263
0.880065227319314
0.327056891877872
0.831281631019272
0.999846468947614
0.878636546104842
0.357433490848507
0.885514298894749
0.838666944277264
0.663298482986283
0.552449443830785
0.613689255330004
0.802775073078775
0.99995881195416
0.989974179183462
0.280465477599096
0.999474192436414
0.699679495960161
0.921988215316825
0.333597691067211
0.69724808915702
0.978505927739322
0.966663441421202
0.72754338249022
0.889823842008683
0.938218017840815
0.872070706806834
0.944705502068983
0.631706579635655
0.9832340298977
0.855213764989925
0.568074559779047
0.904146385010882
0.712159118939758
0.395901431343403
0.676925942518244
0.893836850828051
0.858784911027308
0.951510761710147
0.641324204303633
0.993449778293521
0.584770569954269
0.779259791859413
0.662416372301958
0.380288177347703
0.602435298432335
0.999645685947588
0.472780141659935
0.323793551582562
0.983801884583572
0.724335903933153
0.999932981059236
0.976101492357971
0.981152845369535
0.993222413617482
0.843435795344543
0.579399475892405
0.881384542615327
0.726884922945634
0.357352389508077
0.991340223750397
0.983606506217887
0.361367618689667
0.731214520480044
0.449026057963157
0.999937494180565
0.849889700833264
0.351450291219041
0.60330860133448
0.696145512751603
0.856714209581994
0.565368613776499
0.926898847789973
0.99038937783641
0.935786611275975
0.723919524609335
0.97995564487425
0.997455241811892
0.370981660026717
0.999283689030237
0.964668856600451
0.844257052930969
0.777869270753906
0.718876541243922
0.789497097347962
0.997539018541679
0.894723513487018
0.957122219795935
0.487142072730648
0.980558718871073
0.435627737007815
0.741244922573484
0.999999999999992
0.465032420396822
0.999995544702964
0.668435445289703
0.977636052956125
0.75950857165237
0.997767850268161
0.999985755365568
0.750314712568613
0.657972648290823
0.999999949226144
0.80549127386176
0.226838697811559
0.946576979289892
0.921177888296196
0.920896438602095
0.732381136991535
0.951416456780501
0.533568968975963
0.784598623004477
0.734971313429612
0.872935628516341
0.363042509655055
0.983780885697289
0.669954418618754
0.766254732867558
0.529076334600185
0.980453589222777
0.325004012522638
0.808851727443391
0.999859462076696
0.344719578553351
0.998551655349568
0.937661648807661
0.999666348633502
0.325078645118755
0.724744890333435
0.588121909744898
0.638258586851665
0.816207841585298
0.74252820107919
0.706160245436402
0.745993525849132
0.858562262627161
0.934331776923797
0.470203402238239
0.325579663645482
0.999851964938161
0.993825908501969
0.252073924946142
0.92726516581359
0.361387105065199
0.751197050614598
0.983633181233243
0.999995602120389
0.87761378674523
0.999980099160684
0.661328358574648
0.422117975843397
0.631631863656959
0.720981409663547
0.939626788622526
0.823325679644073
0.48800788431088
0.724139996775789
0.999795297052353
0.85944634258847
0.444253706989692
0.999510228082353
0.954013257272643
0.999945935284902
0.53009431070815
0.999861453722873
0.382470861140377
0.984337454402019
0.972796367952215
0.446042588737084
0.999999286837882
0.55317214098108
0.88838432031637
0.483373518831435
0.387500279856202
0.599708654527617
0.61392778205641
0.994678078231237
0.999812829499548
0.987310502822296
0.270904552661162
0.924706717561405
0.885263499895429
0.917704160640965
0.849835947252385
0.228721524556736
0.726703249114539
0.27684435180317
0.569942297039589
0.811960825960092
0.717485950473672
0.997797802870049
0.984755541274319
0.512887776861109
0.347748934822912
0.909294643018989
0.612915934477079
0.999860219739185
0.870242247226299
0.988581252609424
0.987585645113615
0.654428635376072
0.741749504207892
0.868584727775431
0.585897379780411
0.948607595791828
0.295598107178593
0.976966448874095
0.926284171129181
0.855755080688934
0.999990648094365
0.991499465423966
0.397851992387225
0.771634839786892
0.970141070341249
0.890128832330291
0.976316210712561
0.625481600597904
0.694537133211494
0.95747988548145
0.458028142909498
0.99999007856383
0.881367403520222
0.495968868331699
0.811301101814289
0.670914154597516
0.882943184497777
0.818107083764133
0.935149126537016
0.648285374762452
0.468654375739041
0.835680132341104
0.907751243337433
0.490013958193691
0.977132837324975
0.999995001412496
0.893798472595904
0.927517312083576
0.652513077144565
0.9413537453964
0.616835021514959
0.99408855957348
0.93785495154654
0.725650600110872
0.384183856016668
0.818331016317121
0.73780476148837
0.968350142894093
0.849614626759178
0.809371913860292
0.679186149064336
0.746278923423217
0.908101550578573
0.691426981321292
0.303747467216429
0.849063245232983
0.353193428841662
0.997579346271823
0.798125179889983
0.51686034928667
0.338382257853862
0.929494754024106
0.41975698279932
0.768817451592851
0.652801985116793
0.858980338265816
0.983534992601206
0.647440541207968
0.835464027946632
0.999993585690583
0.409045466684527
0.972318450631743
0.935810238631174
0.682485378841662
0.936276507890033
0.582451048180256
0.638652776078941
0.914169762188872
0.431423866496061
0.83933217308496
0.999512443583499
0.666096058852914
0.708698282154667
0.872971133909808
0.809175503728817
0.982027432893384
0.343776628094746
0.882067726749729
0.815508929838965
0.63111350057617
0.9124079848168
0.794159154513429
0.999900010957375
0.960735577220653
0.999738785162804
0.825120992824702
0.93630333550113
0.744904544905285
0.999586883765151
0.650821535156229
0.849882525634645
0.595015734753006
0.217691697332398
0.714447446687811
0.53622680092964
0.562056024743604
0.909276830328824
0.73324200983557
0.990079577863646
0.973152737494129
0.511130036831913
0.952682472994571
0.874293129746416
0.757795090422389
0.677042067098546
0.729623683573426
0.464909792380365
0.699158727136876
0.855986024543595
0.687428991477987
0.441592522386175
0.90514698312219
0.535990387370113
0.729862595113977
0.435172879615232
0.994648097594709
0.837814018540445
0.999981542328403
0.994892768271095
0.999547602346491
1
0.89972956280682
0.773614042016233
0.478726555959926
0.71945658324476
0.826783392935106
0.499963795914444
0.814179829711792
0.9999656339143
0.989226279125082
0.999999999999998
0.728599349580487
0.91939819652616
0.808775723809114
0.855997941407092
0.786796211551259
0.632471502228202
0.999998619618418
0.996174613685425
0.984720474069462
0.647270942585414
0.191611116195826
0.829350176378404
0.556866599410229
0.978720214351816
0.85321328041902
0.992834029891472
0.605325755502228
0.429559450807119
0.941812518262948
0.999887763254668
0.997756149536179
0.862823134256155
0.965431861753633
0.560489759096354
0.57164872393861
0.849163381392138
0.368284616965268
0.78306540572723
0.928881858974775
0.928485378244799
0.496022637640543
0.871592075320368
0.305275458271325
0.998952753505092
0.835944420220108
0.996988587427166
0.996744160688436
0.815144369677224
0.39369967111339
0.65110110180611
0.571962201980481
0.807432508265211
0.37511289441557
0.64334769131637
0.600973082677892
0.381965415015484
0.301361065944369
0.625373845754028
0.409878194354745
0.994738504357876
0.884376221865531
0.793151959436907
0.249630835421802
0.798461819017202
0.822655360199023
0.996668366992373
0.552795710496939
0.75817300236942
0.988042870062677
0.90935963997476
0.832549762122677
0.960108515434786
0.916226393647681
0.249190317507212
0.658081305555599
0.999669743913032
0.739228881035238
0.994051319945907
0.557418069304156
0.981494637826482
0.959914184650521
0.857402042072517
0.561028933956739
0.428389100063254
0.516037259616284
0.718899194367164
0.205747488087744
0.99133630101353
0.573671968578278
0.734209169545658
0.38283187530984
0.842340596402028
0.366151302781828
0.646940988189698
0.655133972206202
0.402193228801327
0.901198279677973
0.961130787326923
0.979701417158266
0.392161542690416
0.550519935315378
0.578868810905953
0.592154258512298
0.902759770232542
0.662493383394973
0.396702107401409
0.999998734776533
0.999999998911579
0.999993818385935
0.810930198172202
0.472468506573127
0.990284428588251
0.937159452473546
0.442598781091768
0.901486365210837
0.816521739950587
0.364492587914073
0.999931981962602
0.67250047090582
0.471168373362381
0.369165585411016
0.82220587774066
0.959739490301133
0.582570864209348
0.999028811861016
0.834818235456465
0.785725003700176
0.258834039721117
0.965505539052996
0.393486657328499
0.980684211703347
0.874704398893963
0.2739316779465
0.572255350094265
0.647838794172483
0.696749478250691
0.989112963613137
0.961478336680493
0.969897658780749
0.542230766068615
1
0.794272340619555
0.977062695156137
0.999997918569041
0.400681816578645
0.797431695260444
0.426710229956361
0.814855374815153
0.675802983108931
0.995131539968384
0.994991074815516
0.970194756829086
0.586400388611407
0.508366297712591
0.992104604323998
0.979657103996924
0.725198728841858
0.674502633348291
0.99998820184595
0.999355428620094
0.821116021569528
0.93816041463473
0.531151793442371
0.992058485646106
0.988729831817741
0.798790809860024
0.516152022983791
0.772237302405512
0.963468212435541
0.975819735761906
0.930164536356131
0.997958788343645
0.999999999999715
0.422957699468299
0.768898468202991
0.576429192362782
0.600384550708855
0.405284377979919
0.814871911626464
0.530328010661904
0.999999585052378
0.378001432657828
0.990252656572039
0.489242249692546
0.999897425622925
0.890544126159838
0.847971860190012
0.91324732841102
0.857402564257732
0.982725564592286
0.914128384488601
0.996058288441182
0.882618541862329
0.99647932298913
0.998007909352839
0.651311785761526
0.998399130897477
0.887259943318902
0.559238871537223
0.73678761902815
0.956648891973195
0.79177619266945
0.361379896258972
0.976382427741071
0.341120123311352
0.568491316856239
0.816775475069503
0.991666717598158
0.988326215206363
0.547793908840142
0.736774194150368
0.738946255650967
0.680883063181211
0.797770427803205
0.929182027870308
0.953617209043701
0.794989842085232
0.988043727389474
0.587268622425583
0.408693572826577
0.733192433071622
0.994122832556067
0.909208575311609
0.953729930469218
0.99959928626145
0.683047258792041
0.810740437682345
0.999991818594844
0.980099496400999
0.894202149974824
0.404040616097467
0.922265586187346
0.999410638334108
0.803301939597357
0.977446291990557
0.983360862002763
0.834061396015852
0.987075191911728
0.997849889082969
0.607851005883223
0.999958779036963
0.597370837489221
0.691674180984279
0.49454260477892
0.780184682925557
0.994078701228746
0.998070769386358
0.757992071086848
0.992089955777139
0.999999995725457
1
0.796918742898769
0.988806246133086
0.65491057916796
0.999999535121449
0.939569418655054
0.860882884099256
0.657572440228791
0.999170939342153
0.986250838886542
0.998152101218802
0.943932897141529
0.992534640803272
0.997634910792653
0.791024568072233
0.902658220975364
0.983115517037206
0.779278614256819
0.804791536785705
0.490274415736994
0.999524595065187
0.921385285675699
0.836672138147747
0.263650646565938
0.809780141294637
0.999791401071631
0.952143463270502
0.790498984031404
0.891703137645989
0.656473950873823
0.810595026034269
0.661183543740854
0.55670395505198
0.283418092035678
0.968743184622399
0.584999332826632
0.999999999999995
0.963791562875924
0.996811921505042
0.653207685139923
0.955566162640446
0.992482977235876
0.975696212928258
0.410814979602348
0.389709377891095
0.573829786890087
0.754385954587262
0.764051643522085
0.670453085080952
0.507651083741901
0.924423856020572
0.999991200204101
0.461956302521996
0.713102334798868
0.967417088393187
0.77135038823891
0.614874330369876
0.99999418472553
1
0.383773501094012
0.695006009411656
0.878764575869537
0.85023633555373
0.763783611446834
0.999997445140545
0.310044200555749
0.751083715030428
0.432041371307001
0.950516201304509
0.711873033714739
0.914846961770852
0.582544750805847
0.624160975163033
0.597719611734951
0.883855632982661
0.996619379578265
0.994724448736298
0.993798542675234
0.416121657590646
0.30931084604238
0.918222307003219
0.930372523644786
0.999610384394717
0.925767614772372
0.474086751559399
0.425573026690189
0.707321503613181
0.681451976683561
0.657271926565373
0.664555236892567
0.844315726679372
0.663450291061905
0.991886901038065
0.999999999716631
0.650784794557379
0.998314430224427
0.969406864918627
0.472096382285451
0.599250934374993
0.630775269051387
0.955069074898603
0.366516296875893
0.397494752526682
0.914840774880836
0.840977523646071
0.622299565559746
0.978533711342691
0.632847038798627
0.863220281041844
0.725350202996869
0.999999999997045
0.98113729777448
0.880450996274597
0.992513666441891
0.884546031053939
0.894972650075685
0.865667558448099
0.615149975375173
0.99848689952661
0.687307751411608
0.994192485756485
0.611916108820697
0.984201310299203
0.997811749273382
0.84663213887044
0.734416238623995
0.998568252233808
0.755171065749879
0.989759362489572
0.999957365453161
0.673666719387077
0.698853281718494
0.789828916025095
0.581272272278076
0.808165265127227
0.797344879106082
0.70727461991257
0.997179392994664
0.562943136158735
0.333743976638275
0.999999601158582
0.345484873846304
0.96776276413248
0.479607630571928
0.984154517672647
0.987163288078199
0.843859836167131
0.999166452500893
0.533134801834138
0.794526318917526
0.44349565802002
0.760695323396713
0.417957483170939
0.99999083265673
0.441657793313864
0.491966739744319
0.426129730352252
0.687166389089446
0.951202101579598
0.872420186860583
0.849429880620005
0.99994966294429
0.806579267814466
0.824689286294513
0.957810096947154
0.742509255003442
0.989576840351901
0.227598991555103
0.645882914517716
0.992172360232025
0.386502665000213
0.999983886601612
0.996905792823681
0.554153021251158
0.972580827937813
0.829622208025671
0.75415507832962
0.739282398661689
0.651062875125647
0.999221231528689
0.557262867001839
0.968623945479033
0.569889359439905
0.819800274238354
0.828486159059939
0.999999999988384
0.718951365650728
0.635624114692382
0.527996654190878
0.368477188738244
0.800211894420261
0.997004557550342
0.381177681672363
0.728030462347567
0.748909597166674
0.563088027334025
0.58443181116702
0.926136277814442
0.513276599629423
0.247754981551357
0.422748670597897
0.681308995427924
0.951822074028695
0.918838603897268
0.834403678894387
0.896832887110052
0.997030005185881
0.450104313807388
0.968789810663233
0.670334239331358
0.66842521181891
0.6456301477946
0.877756389654492
0.796206940172545
0.999999999852543
0.402808045324124
0.727836650990399
0.53654460503597
0.872707669713249
0.978336248409211
0.972790372447502
0.469441082696871
0.280599086063443
0.509069073266203
0.548193209975474
0.458411857382916
0.997825446619093
0.724311093853879
0.49521851934429
0.999763348017598
0.778532437285154
0.999999988874408
0.987352549261178
0.789260172124716
0.677165626815734
0.357643033052655
0.666941656641598
0.999999999999772
0.963933340537654
0.890981618493595
0.883434886254321
0.385284286043847
0.862812606950506
0.99679505505749
0.996448509371534
0.738774362807583
0.934269154388447
0.387104425896442
0.96887157432405
0.990245863103986
0.255102090170246
0.387233868612049
0.952865928248196
0.999999625315616
0.998417328042754
0.880095997889154
0.431516948456777
0.339841352207956
0.979278214574073
0.999405342597956
0.987531209049569
0.695283927048875
0.935800532677042
0.656783856276648
0.626562619799696
0.763158992116526
0.892180811956373
0.999202222420796
0.897609407044839
0.999748512920197
0.996582339006349
0.91498312414765
0.744584095075645
0.73277663178589
0.9969401957862
0.979435303155645
0.963480670041892
0.999057130261503
0.5830799763047
0.794198721041057
0.880795048364499
0.427092736813839
0.988278583229735
0.826297264615319
0.949319790858854
0.999970548740071
0.713546193606974
0.912334934247641
0.347108433949436
0.628066078581022
0.521890717994325
0.564919844701251
0.833284030555923
0.667468989719704
0.721649521251856
0.597757384689411
0.998104934903453
0.601537959096713
0.573422448996837
0.982567467689371
0.999793921311266
0.741102207087598
0.990789354449537
0.940381573045667
0.492509596991025
0.989569297227828
0.937815131745306
0.908319000615712
0.920605735509088
0.999979707242916
0.807688520012849
0.628336439155975
0.999999803301754
0.9497818495201
0.983954642106217
0.572379054174837
0.568474929513843
0.831615479671764
0.999999999969086
0.79940815886716
0.83851461804789
0.814161065729951
0.591004304217334
0.944993046941214
0.750387081715373
0.683241558165984
0.946143013993936
0.761521423510543
0.999999958083201
0.681264548374234
0.393126046986244
0.823829661344953
0.480865553749369
0.767086434501555
0.810566826207503
0.985467767001617
0.970167417551816
0.991747924745616
0.745077393221023
0.988444755978668
0.962504324997405
0.900224308555454
0.740034704454272
0.999999999950277
0.794101042584129
0.999879268075326
0.952157675707071
0.929389103762661
0.995738059959538
0.949507233912806
0.700362460780458
0.977400258734514
0.898141638859274
0.76019207096572
0.3996121573918
0.935648686368698
0.708828111645304
0.374124753741477
0.961976081883238
0.492202401982617
0.343775764273315
0.918468508386984
0.943806561184936
0.313707355446205
0.894392108624244
0.831986322490837
0.886095251137526
0.855545214156867
0.912582282723918
0.392193442584963
0.852285392574059
0.913537041375294
0.976890512912788
0.913598664137035
0.999995565308543
0.483242539314594
0.86222809261726
0.886142716869692
0.369051137982268
0.788927198156586
0.359455655736335
0.738414703196549
0.960924837550271
0.999999998737379
0.881494115478756
0.999995055029961
0.956278666346198
0.718683770831932
0.632090730847533
0.663607786020175
0.498917608619633
0.978935262569338
0.608413653858267
0.526261286215025
0.727298767244633
0.99999479414389
0.897761598176269
0.998174270062171
0.999941969372553
0.597733279685975
0.468915428894712
0.752951194106917
0.97078276245083
0.586532100035487
0.806125473116366
0.896084107773029
0.99999349475618
0.914861724564554
0.680870221789506
0.852579509626583
0.568280483638473
0.556680160600796
0.984230586190113
0.498687624686714
0.663253957440915
0.818209890654775
0.347739963170105
0.961424759633474
0.998631410108558
0.982525308820804
0.795856631198187
0.976753622267028
0.999199090498113
0.936616372430316
0.989597209890135
0.99171570976718
0.999186841494455
0.800663802802339
0.603398307213508
0.979740600279343
0.687703744452797
0.712447124928189
0.976060469776562
0.994224072409591
0.996375108379441
0.415126636389527
0.667352681495227
0.786315539714865
0.892884638090171
0.99915099950925
0.965115125270058
0.965998662507655
0.821258390896623
0.487663128505924
0.474984634857243
0.377755126119844
0.925452116486457
0.979930479420079
0.327769597972446
0.85426504224625
0.479302882798593
0.875019591790995
0.278925566844137
0.999986582663211
0.72559590240129
0.999999994675208
0.782037818725973
0.55905718940246
0.858651351694656
0.788622799598523
0.53025846369449
0.622551028137768
0.999991731046273
0.999118122150818
0.747355572849843
0.987544819820408
0.738761154447243
0.596806345286928
0.654351475697202
0.826989519014281
0.943335749401612
0.483281581990368
0.99999759610725
0.656009531570089
0.768785576947215
0.997480314965183
0.851980733308825
0.55624248730857
0.760051101855255
0.355314008935101
0.497764951139497
0.999995743162558
0.968752511194519
0.377786777938819
0.929568006280601
0.756699876097737
0.413935203456426
0.868819362083163
0.269989721984233
0.722777078295127
0.919456956177191
0.820210074644182
0.802445638071803
0.91136371981994
0.332830141616608
0.95680446982979
0.999999999218566
0.977692513628748
0.777745541337975
0.212521793836697
0.697928637252353
0.93840524022521
0.516865609237609
0.502994985166081
0.999999144396606
0.46348789038343
0.991874176059515
0.994726130695795
0.567781077155541
0.477844605741468
0.987491964653411
0.934943479874693
0.879861118774715
0.541240497973376
0.773614583281961
0.999768249468236
0.441064301258397
0.747854820921425
0.750546840035374
0.858167555691363
0.999999999619034
0.999999125117999
0.857158638426368
0.5034300916029
0.877527004103198
0.931665691453944
0.927252263130481
0.550475729363565
0.354266257936383
0.648806228815428
0.999999999917408
0.99971116400643
0.989878455519408
0.598857066522905
0.848554036842075
0.906245684204891
0.979284534588802
0.926081224632777
0.832813809752616
0.849981134188957
0.685341022795858
0.688552735698882
0.405912306156253
0.999997294254897
0.988738042383411
0.262389159867221
0.295794037485918
0.62103341565136
0.645112099199606
0.571479473306219
0.97368803198133
0.981320688489023
0.6346429106624
0.865291416209202
0.945763460910893
0.932595814801045
0.999999989548116
0.240026414997089
0.468197636960272
0.917640887367274
0.822111733671636
0.999045378393705
0.860997421203888
0.472582115639288
0.88311640166112
0.939079092903633
0.830232904450057
0.740774178761249
0.961431089278937
0.960192770787729
0.984997312957417
0.650025064585727
0.819418706633287
0.811983939562525
0.438236554684265
0.776694427904394
0.791660456122043
0.927062723947578
0.691603656886813
0.826754608611554
0.998312313834983
0.46543566523714
0.671143930311354
0.63072350059927
0.710880458146215
0.622945618724249
0.979337581436333
0.747302591912933
0.747084869469753
0.917558625036291
0.276525644164418
0.538686785460001
0.993483028351561
0.998741711315537
0.276566300538259
0.977480601678561
0.999981034829606
0.580908240763019
0.891004949071613
0.682870563643738
0.560040336051791
0.999998758710345
0.907812906138452
0.999979216409962
0.999999967814111
1
0.831293919343543
0.869998739273964
0.716356546663345
0.825024404070686
0.608045110032108
0.761220081557649
0.991467476376826
0.995291739226636
0.940345704596508
0.620835924868093
0.817093521500174
0.562359531466061
0.915829965554032
0.944917960527288
0.991107361728007
0.435014551435481
0.950518944842906
0.921940150232397
0.999999236099323
0.852778755171564
0.999741093106466
0.903254940446641
0.35438471215579
0.713451849401505
0.926480865184863
0.383985574556715
0.585206335750779
0.833889768371057
0.438000698349299
0.496070594046065
0.73522880293153
0.681071620888848
1
0.994697909650653
0.553316178346979
0.264055650904113
0.883277113165153
0.99100618456349
0.967031964330729
0.275784176557386
0.259425682005871
0.628222647476038
0.78594449685613
0.937209138031974
0.997947360020519
0.901681863088315
0.910495462439783
1
0.98813543593263
0.999999979313748
0.999989494314398
0.874176977388754
0.788022556208082
0.609192754684227
0.587797796971196
0.963458503675858
0.802903007827244
0.767754569122748
0.643091578848832
0.378082109184046
0.999999992362591
0.868711567636166
0.758314044835703
0.737344102815621
0.23788968750023
0.538774450287276
0.893668235902244
0.210842668657897
0.579605161328945
0.73052064185415
0.954332989988918
0.592238114079927
0.86626972671318
0.998282771024243
0.999682445339286
0.724577672886563
0.49026788624489
0.96633608175734
0.55377697602946
0.514775913601932
0.988000010700106
0.424251419645427
0.998242297297879
0.383709969045115
0.567104940224047
0.947760821382728
0.715879065989391
0.955834357691181
0.9249637982274
0.998800589226779
0.263702924794444
0.501664742388975
0.639929937304616
0.999999996922473
0.295555499061354
0.936461849810505
0.828760855782864
0.877380029536857
0.397432861714958
0.80322898330558
0.911560275023013
0.963388896754219
0.781113088309948
0.732423240540574
0.99996341955638
0.907313543823314
0.900038043892474
0.818266357857244
0.345490487854071
0.987395610231907
0.999991928735316
0.851374264985599
0.29493585659413
0.281682437861864
0.630927712615015
0.371448666982088
0.999870141689688
0.530176839976865
0.567858942334796
0.999842677706716
0.993545075347897
0.901927374982393
0.995398438341904
0.994435637393963
0.919414376256378
0.903994213997159
0.765664449643741
0.45936452809199
0.994962604572617
0.570882075669751
0.927963966599295
0.7270487855875
0.999999999998316
0.558438721356598
0.955550238953999
0.755493756975716
0.576022377646658
0.764128731500083
0.888687539922642
0.936523666726582
0.953982519086482
0.524932367501908
0.728607439514833
0.550956126301924
0.72465738376773
0.994907186845948
0.685511720128948
0.698375468968004
0.74749545316591
0.382429333409017
0.653515159933921
0.958446626321622
0.856023236975782
0.882006908541825
0.971876410190862
0.628371894911625
0.838862578709779
0.992122949352857
0.999999754212169
0.84317244165555
0.61404772565187
0.9826888038357
0.997285904496656
0.684926416475362
0.890402428912921
0.972674090595215
0.668210176063323
0.923631368233205
0.543780143227679
0.447822614154372
0.905233431642215
0.789693945397317
0.760500149683761
0.999931623990738
0.714815675168591
0.997169876971968
0.949085200103286
0.3788882775076
0.442746721490251
0.986189496093731
0.999999999163414
0.995718004108038
0.967581367070603
0.820825111178116
0.990189978351816
0.922026622699825
0.40387050217301
0.999048019711801
0.999999845180184
0.996741544336184
0.456639433317376
0.89521919678527
0.373099827946918
0.951686292224699
0.99841075011084
0.976740694433215
0.997167053389218
0.292608310871308
0.995792416763845
0.619054364917827
0.999114122404374
0.972506332020777
0.813862473888879
0.800465478469988
0.541304356712946
0.597787212020821
0.893014410221841
0.670461831544885
0.492245445019102
0.829326687590821
0.562431706723698
0.999754796746216
0.854823579156523
0.909982256861361
0.834250439760326
0.990585426860213
0.915110265902766
0.999739766570514
0.963712391994342
0.786460045365563
0.995131671794492
0.284176842754173
0.510575826112546
1
0.94705402180727
0.705034497459562
0.679241069277457
0.979497430374813
0.767857968833547
0.610942019676437
0.227098339759749
0.629458492193082
0.678169871832716
0.999838490061608
0.997826184695045
0.310837990952164
0.530166541062583
0.546006950618421
0.851337073524529
0.913248852636626
0.975186782674365
0.916441436290398
0.349230750037722
0.999919856000973
0.998957358767602
0.769038736195806
0.851793854925627
0.987638857405141
0.999998554748702
0.949176187995292
0.93355869095947
0.426592436649647
0.873327010819061
0.46517733180899
0.685717039063295
0.957160324098843
0.929126391477746
0.998973065588151
0.873954414153034
0.999999469743665
0.572373227309774
0.422201717894149
0.896274108516352
0.82579148597369
0.865950781132956
0.705028531359131
0.575227327115729
0.607183100110392
0.784441401767588
0.999991813108273
0.853668146201839
0.900574911056672
0.736559010388378
0.7495886096014
0.664904413210239
0.94535109963543
0.313529540232644
0.869771550784943
0.997080556969713
0.349696874051591
0.472924882880086
0.862396137083407
0.665684524953872
0.965715826036495
0.572453333335247
0.933425897598856
0.998288813139582
0.941702778097049
0.933661381670225
0.699507126566354
0.696294570562339
0.970715366128481
0.769633042623663
0.73508724569424
0.979308514873369
0.999999998438627
0.903364409365005
0.996298123782019
0.693546773109197
0.750956436866279
0.788857281265742
0.583516371358427
0.49324202110318
0.804138129970271
0.99999975173994
0.986011933739524
0.619917870672185
0.885248195518312
0.746157672015966
0.768963440649205
0.946995685280194
0.441482537941321
0.630258817438557
0.961544658599558
0.332620455971561
0.719009542678663
0.295983674414832
0.269834298774915
0.263013856534613
0.999999997582993
0.991168338382035
0.92813718667268
0.980543536258763
0.992515119199428
0.61715804078195
0.693023711718474
0.563643098046745
0.438560456734099
0.99993339714873
0.476156149787436
0.99993324693699
0.94848660027247
0.44088177093796
0.461920973101851
0.53205262949839
0.402895577130953
0.993661658611977
0.999833263498089
0.817405390921414
0.917467358440956
0.456098972659292
0.647192732867151
0.40699692370795
0.887355290964569
0.996864507037505
0.787977685415642
0.60134788106669
0.28263687015913
0.888208997602981
0.692159775116751
0.491184378274137
0.593143453798588
0.708497114295506
0.728490513847173
0.979017538332892
1
0.714225501258755
0.999636563513832
0.83351997077382
0.481221650835665
0.633625649313567
0.726446408956639
0.787462782657904
0.355681188404063
0.907062359475868
0.991918842710927
0.868708075961328
0.817006118798805
0.34252698882625
0.907619615604038
0.363566306608468
0.989321795162403
0.999808756919699
0.559765675286642
0.999999999999738
0.801627740303519
0.580615475460075
0.599817537745547
0.796361024869477
0.999408243965231
0.688598577190243
0.616113082555095
0.997524670417443
0.810125318092396
0.689539687836535
0.981493607331617
0.913484422806112
0.439885745645924
0.758096420687926
0.803885313537377
0.498032201739462
0.990381589960637
0.99781919164134
0.984904324982187
0.998858524056604
0.999419171024147
0.701591843906763
0.964031874596701
0.333396376635174
0.414942691602112
0.999993678168968
0.516317131020984
0.377113119644621
0.702109922184344
0.656656527647212
0.944394745062808
0.849895416216726
0.990518331170079
0.990765715410949
0.750555819140721
0.73566527351079
0.921775535380869
0.76615247823621
0.613484924862266
0.994493378742937
0.999486716310558
0.771078500132477
0.97972372209022
0.918615906713031
0.983990643089773
0.370272089685219
0.638533771811931
0.974897726563745
0.886596432038357
0.271583461959241
0.999999612967986
0.799070096599192
0.970430225247541
0.60110220835712
0.705164374333415
0.326173819867675
0.971439279182284
0.999144727790835
0.993976011897121
0.923486257969129
0.494950581008317
0.832743910519045
0.703762782434604
0.936967419099136
0.747265359297951
0.705931969464327
0.516555518308089
0.514463333795404
0.541615002097274
0.894442036504986
0.447757492307717
0.670833152458967
0.566595333652041
0.999552149090809
0.692205405050957
0.717201563357251
0.380799059075344
0.797621900394536
0.89842318301045
0.506585323605525
0.381374474376999
0.999883820556134
0.916985975880388
0.64858970998982
0.506424756460422
0.799078464272569
0.763788157119088
0.973154706319807
0.987145701467293
0.938922067831927
0.690564922166497
0.998812569986581
0.419614408406792
0.999938660958147
0.541904622230758
0.839602048421427
0.951149740174744
0.290133496924389
0.626783019554326
0.616500528830813
0.998591164773711
0.999117112563238
0.999828810578474
0.973726515520273
0.488442303247519
0.975208532158204
0.999342193404823
0.270519608262346
0.751513285770306
0.865087118089346
0.932810380134628
0.782013379968488
0.998104333523031
0.993858874614516
0.808100288605512
0.999996438319282
0.310810336942661
0.306688689995978
0.680790986714373
0.983197081873333
0.928097691391521
0.999960506545659
0.957174020641148
0.688720751443804
0.701766710256451
0.942616771283949
0.850087538519592
0.698307483621878
0.998159839709201
0.56515366864095
0.54712055471696
0.913854488051986
0.537339895089025
0.86691022420785
0.55357039224968
0.999914572057572
0.636128524196764
0.949784585939667
0.982663410835415
0.969546353970183
0.63055831729438
0.863029105992599
0.891635041773344
0.524645346263094
0.817563748039026
0.980268957460328
0.881010756270126
0.89599759216499
0.977378893073205
0.999976055363276
0.425165876340528
0.976637996442878
0.695710290989912
0.747937937314932
0.403893495847049
0.941480313122895
0.995755200872921
0.999266982851571
0.816164952564401
0.583166013766799
0.954072377176148
0.730727959602853
0.990982732552195
0.921963487689301
0.633822908526785
0.999998682751477
0.829211597820275
0.87716376553415
0.999325897179642
0.611500471459083
0.996885900341359
0.970621974865129
0.51185090018569
0.685980740255787
0.702129420467591
0.442876716363119
0.306056228503158
0.337367220016366
0.99408609491331
0.999254397516123
0.999999998945481
0.768168728050214
0.712344750749818
0.553601721479679
0.403035566551972
0.743103753178021
0.615261193367533
0.728952843397039
0.640099218901443
0.999999905977046
0.624280568005864
0.998330766202777
0.870251236889524
0.999241159352207
0.881462384647267
0.999992311208244
0.988829862828722
0.849068981020127
0.959357435821712
0.821466720863106
0.641212102848552
0.978986920606648
0.990189943387466
0.678030175750555
0.569733841600515
0.935104570389071
0.52788782470799
0.54500653397283
0.654771220956922
0.661417572621413
0.894922622205429
0.682632012017372
0.999999997948007
0.846335940651528
0.703576528752518
0.653482193132548
0.506272936143655
0.999999999985916
0.634213604880703
0.357477435056834
0.606148730173742
0.487559935063747
0.9408794273702
0.464526212414754
0.440171176872379
0.908084753156973
0.989996365676429
0.888760758330322
0.996411047467753
0.855117115194299
0.224753609763092
0.994724981775693
0.999999999999997
0.649616829953797
0.938283474490265
0.999991534398868
0.579244584104409
0.597078335250669
0.569822654267933
0.756132166085729
0.892036841900716
0.449996960272549
0.760775124514787
0.935404556465614
0.995021520472779
0.592574238765457
0.396112676764463
0.428189778119575
0.572635232212285
0.997163912349858
0.999999999981745
0.969683803323489
0.434741041875032
0.421091771337626
0.999990308978047
0.648659888812125
0.964597675687515
0.961635115724581
0.941657533746326
0.786936548556754
0.969024775463777
0.790998553147355
0.401033654187902
0.999016370685173
0.477184511988177
0.92238215574738
1
0.984885876253865
0.533206476585353
0.602930784261584
0.909327435508785
0.55618399485821
0.47706489706223
0.98233649044298
0.993936569772082
0.410085988602253
0.909151946489863
0.953466026550869
0.822576452528684
0.513365897312039
0.995272967274409
0.630972346341787
0.958049795700551
0.401012251866349
0.94162876152661
0.999989622153139
0.61286630875621
0.572572012071762
0.247575838500284
0.999999999375347
0.99842174373498
0.999999988680859
0.632590478674779
0.774214739813122
0.958736094273021
0.63083016496654
0.479083110083697
0.39164239355071
0.870936851800983
0.453887815968897
0.901921611867549
0.73159602697697
0.965321601677769
0.806029994812989
0.603685878389104
0.880263769132133
0.968588075056956
0.279476556818602
0.75575575597622
0.996585674461271
0.358866732423622
0.953674928317983
0.608054720747792
0.951502101385029
0.999681909444935
0.602978428915348
0.524429502811274
0.587662649374691
0.960772387110947
0.776532095094116
0.99222521886529
0.772972861857989
0.332706784669454
0.912316820993211
0.851261721752523
0.872934374137009
0.460192238749356
0.634254024521164
0.676668108493753
0.430198669655475
0.975877709386561
0.744580798692641
0.518163772733498
1
0.99381450334513
0.739962769711258
0.737394559223697
0.959617029779983
0.489550581930756
0.9999960163608
0.999999639972055
0.999999999999752
0.95864732201022
0.352703532092942
0.651511078125724
0.751066908642034
0.374500664247808
0.342562900151037
0.404161737746751
0.559481703894436
0.915515126208651
0.838378606696882
0.588033311044561
0.898492310171061
0.849320489271665
0.905779020770279
0.797775131185011
0.537704028108563
0.644174149478747
0.251296560078578
0.998909306761667
0.549571590318846
0.830657140924237
0.99881122478059
0.803952080590418
0.267263135313881
0.521947475679044
0.466822913344378
0.278100490596981
0.860687428248998
0.714909199482064
1
0.730311706775576
0.999988701013107
0.955203064927175
0.928756709380098
0.999635999269614
0.998507932034842
0.51132116853546
0.870959828442937
0.997398380025119
0.979902491689443
0.999720375736679
0.411152159687778
0.762083508137444
0.923686588705615
0.780498399057706
0.883219927696267
0.999999999827842
0.670060201818492
0.334813973235896
0.48780384486204
0.692393295341275
0.686526432810532
0.515885447337558
0.86252917024766
0.979060832468395
0.609970213227018
0.999932900398753
0.757344293170435
0.99999999998081
0.99886522388754
0.500179010886333
0.55458209223642
0.641674521864358
0.97596913670114
0.99997430774688
0.576959416446368
0.999890308936952
0.959495927246069
0.338634060358751
1
0.464835823038103
0.999993989152967
0.985342643840783
0.712371399688158
0.728774611945409
0.672650854925485
0.940894061494937
0.954285824979137
0.324352598819177
0.546016986280364
0.803323834172629
0.448712537847238
0.900736583780443
0.906909451814088
0.977257089799327
0.694069758749113
0.96174541365668
0.808076161034288
0.451933502207478
0.507805246130885
0.980764377664422
0.942393472730291
0.783466194447333
0.967428395277334
0.725420670974912
0.613579220962664
0.80598860949145
0.999997780734059
0.472212749366675
0.974300776626573
0.976117547470535
0.999228505956311
0.402789676985514
0.317331776017529
0.844588393526331
0.675184609241132
0.806713993983622
0.892263400827579
0.812210157246394
0.597016043594932
0.679465804934833
0.90215238222902
0.788754105975473
0.527889522194941
0.999681480107374
0.674086901597682
0.645189392915339
0.779620962505038
0.960395469456148
0.319831496275678
0.958186435873028
0.396419923641287
0.736415755587226
0.999999347886565
0.850750580279806
0.972035937598004
0.998858734043324
0.49700767106515
0.995686237167866
0.875195772990392
0.601587415227273
0.639372021043333
0.39294595265763
0.959283919111827
0.942167025621094
0.845291953717184
0.829920346035706
0.303481472852902
0.999990138615398
0.581581484430989
0.9000110342043
0.997295242322843
0.999287834289391
0.888545283383807
0.666376122215789
0.447908820390294
0.552048489142801
0.840851688752153
0.840030793801154
0.653382378610786
0.490601634367365
0.999705258429193
0.746640445444388
0.552288269280927
0.999220124554321
0.899416459416603
0.551212190722671
0.342098891189417
0.88148981800693
0.998459582447918
0.70537368257161
0.811443210400056
0.595598125552887
0.999929587931798
0.92177265136017
0.161901768131581
0.888359653207054
0.6981958778263
0.814098041947132
0.396313559293632
0.835633257393019
0.360864020755279
0.999999483690576
0.9194259514139
0.899176236008412
0.97456891057173
0.871230575727559
0.566984289566706
0.823487421573577
0.999113893172808
0.758255498143439
0.94288574009153
0.765468402768456
0.723681785371676
0.870447152533302
0.865318399295895
0.996411634359528
0.77658732417163
0.972561585244497
0.991850083592446
0.978576316371739
0.455328803384225
0.57377948059293
0.62608015219149
0.631254589788399
0.304955080518834
0.41689983933235
0.9732907045501
0.343280260392958
0.990156632278801
0.939744042784512
0.960934577903482
0.714464171503128
0.737607463550095
0.773133856749355
0.572721522321688
0.952721215595721
0.970762876589536
0.797582750709736
0.62573780716646
0.495357848608957
0.605004705849218
0.854714510827074
0.669189618218687
0.999782193967408
0.558966217009637
0.999999999975226
0.814225084828912
0.999694284467263
0.863672712305366
0.967653800741017
0.810141011847
0.667560987610903
0.986028943085699
0.780108507168088
0.836228241095105
0.802777251478101
0.564396788152395
0.99674831871654
0.562469642271986
0.973848020349521
0.491706135550058
0.969247301710533
0.999998870096208
0.973074011567548
0.949050629400619
0.811467338401766
0.927473734779517
0.996019875195713
0.93106348382014
0.999501688332609
0.964466128017878
0.952747151095714
0.773389379342655
0.909372311481893
0.999991247662823
0.582895743748823
0.992961095005332
0.890490029673906
0.999714374278243
0.976148437322243
0.843548635610116
0.746987117945648
0.966988538886775
0.797896459009322
0.841167132285273
0.715283125075039
0.703986765590675
0.950734352785056
0.537224098246364
0.395713949456107
0.985115715152515
0.996394940462463
0.347910294486316
0.787022222696125
0.862350827576378
0.967758641419861
0.864030473352704
0.765807063971233
0.790993829476624
0.819399915279511
0.566903002387903
0.428945141657117
0.985519967785353
0.949944467421855
0.776390218102784
0.581470404592927
0.999999999988192
0.635995891089451
0.976275483681849
0.412978297685773
0.488074850986432
0.999795989119912
0.989022884980398
0.72042941909669
0.734749242998135
0.999999998919655
0.348573698786125
0.483730396930178
0.694625291102853
0.750013716875539
0.842452079051983
0.93408042852905
0.265800662484321
0.899859764517262
0.918870426500338
0.999673287932505
0.787348939398692
0.606021370935724
0.581336854232792
0.633739370278097
0.479852904745337
0.771764678324948
0.360714884155382
0.997617234966234
0.993412438411767
0.608974995740916
0.997984882379256
0.431700858581287
0.99916015034178
0.733046987300544
0.706084878206954
0.990052085615729
0.832323019771497
0.875972325963343
0.677634070918709
0.839633212226497
0.961286041249653
0.791195818244852
0.732664200668495
0.994080768287253
0.433210261306169
0.308910557682296
0.84090736061264
0.999999999999966
0.629618940850563
0.783491499064686
0.877974294893338
0.999999983652225
0.999999999999919
0.919567326803817
0.881739255656281
0.42669903034283
0.999999999999996
0.993542681358565
0.77442203450449
0.999999994923332
0.553356491152677
0.680616367210702
0.776572779487503
0.680617168826145
0.999999997664687
0.628186893155959
0.521430884791345
0.358231341340759
0.992226051143766
0.89892965004635
0.997165940711548
0.655947822058908
0.75902774936239
0.241270402295814
0.464999714312536
0.995632399071904
0.999999999999996
0.69410108708304
0.989206189723387
0.99997445521113
0.946262410506084
0.8919035669136
0.775913994663366
0.999990636272807
0.967843625370329
0.509724043119016
0.624072430407908
0.72579473176779
0.999943286931883
0.436599813782635
0.999999987723233
0.982443645112746
0.927395115621947
0.819217792760338
0.393252022518742
0.95862577788187
0.952227278400906
0.977984424846717
0.72757426946566
0.978654734401139
0.600061355404031
0.670428897465176
0.344012545459449
0.608756958412271
0.999903094597958
0.998184695813255
0.69513151464968
0.411297882977992
0.94301277224227
0.346968067702551
0.492128662495869
0.366913667095722
0.980363607569035
0.546209789828351
0.692235983914598
0.886389567062474
0.72149363924038
0.999829739331368
0.959716459378505
0.329092162389971
0.894611115771499
0.856728536615738
0.854580971607775
0.515078727074593
0.956515535641025
0.999997440805961
0.615174978770577
0.268276494104669
0.733235836112027
0.989131160135994
0.935695534055408
0.61265082181639
0.595425007018098
0.657243953679324
0.418599440962938
0.968911753026884
0.779005153364102
0.529961412066189
0.467869231815621
0.651488342305904
0.415456545062372
0.401187811999524
0.584769889735126
0.755348134778755
0.56210661338752
0.919358438709543
0.91603001475828
0.775632666555658
0.326930994927467
0.893032974931605
0.578495482115227
0.798675441784239
0.625095852437193
0.998235428674001
0.688898424602382
0.899785130507217
0.999999999999769
0.343972319848391
0.304881741416133
0.996789744684945
0.956438842601874
0.650139721743011
0.894567167662897
0.967866496383984
0.885036494060405
0.979634631473473
0.999805358764613
0.525708163048304
0.269905725412047
0.946163526772485
0.999999998921842
0.832796652094913
0.712771283864543
0.999928801397982
0.874951910352845
0.271607975140795
0.984196990581404
0.999744037521929
1
0.686069822802771
0.465558371993397
0.678132138294863
0.822588252304537
0.734187082996923
0.941139534478025
0.828574272568043
0.322201737486227
0.998242861502803
0.747670877991638
0.815644763502583
0.445055112196588
0.344533610682126
0.826546426227343
0.435023805102977
0.43275759749776
0.768486609067503
0.988150702571887
0.297503608602473
0.328721787122152
0.974496035079191
0.811549169393541
0.411258958578269
0.334639592702661
0.41246914280023
0.718010651340674
0.547188685128902
0.992612581153201
0.477487818293995
0.999990501422873
0.954692855926517
0.891835337588117
0.677231471762862
0.682816029811197
0.990347948368812
0.993447436620041
0.28735329544334
0.95016445422536
0.881057343977232
0.503192712451885
0.149734393195216
0.990131947617709
0.948347754337055
0.677249056561961
0.950747199910196
0.85432942546115
0.842177652623801
0.999998159764379
0.932618348824605
0.961550632931705
0.725817814085875
0.989436261694401
0.507444318364378
0.966945862890401
0.7039038930824
0.95965166244907
0.45095878511866
0.985928412375741
0.993782513065865
0.876010732685149
0.726150485098985
0.438318393915868
0.562946414856505
0.999426095778871
0.970051254181957
0.987005402683186
0.980594572016467
0.999999942322102
0.930837731417726
0.827863413161424
0.585714663345423
0.949826176990143
0.83059785525626
0.638112519485889
0.480624254604332
0.589298864863323
0.840962304689352
0.999449821739148
0.801318685695236
0.94584459396706
0.930036377529539
0.953914623169561
0.646264817416093
0.942491043069062
0.504105516894771
0.96650411637745
0.798133827910632
0.931740361008338
0.780425543663514
0.626623392408377
0.98511731336236
0.999991544761959
0.96603901570805
0.831370770410999
0.721410142580104
0.643816667670875
0.852021624536149
0.510010224306688
0.567557101263522
0.97252482431829
0.592191085691952
0.677544240566017
0.93556703908542
1
0.838403446917292
0.390858788068653
0.824403408684991
0.653509053223805
0.989221883094063
0.984381465942602
0.39410524130486
0.60403016946155
0.584165829657865
0.508511425901264
0.198501532183008
0.437015643812702
0.97823893281016
0.758093212411714
0.917018871346521
0.425230872399137
0.991974759495358
0.994619783172775
0.660775922699939
0.885277365069827
0.948031687454085
0.88040816830114
0.685226423626933
0.780588748873762
0.824841626993773
0.774984118564445
0.781799464111051
0.838769160305046
0.225094637800077
0.957421614832328
0.99994438263715
0.46953074417438
0.99966379276063
0.8946987377206
0.965887738099848
0.765053675387348
0.935713014150218
0.789061798590482
0.572733046505422
0.95978182378288
0.999902658375471
0.608740903425631
0.913147277699727
0.720724804164116
0.989234001946996
0.580911236769074
0.7637244861957
0.978199594929077
1
0.999861772395111
0.667524409363402
0.909815040887958
0.624459280311034
0.746134602292031
0.804063557656589
0.744050163899449
0.802715933600874
0.421332910787892
0.528750682726997
0.553653009482627
0.999978439725359
0.999999982803
0.542917235813785
0.999887761727667
0.88327538745835
0.665615400339879
0.801966839116154
0.734971540056262
0.994216256643423
0.659640255224579
0.997862406556649
0.326202408595939
0.978087881102604
0.92264483883795
0.994152112838725
0.619389008076597
0.570292417187092
0.999861230398124
0.98854117831159
0.69419262182955
0.939330719635852
0.906092163319741
0.883075030582472
0.401945001535516
0.506414564754441
0.631318019899393
0.814577276667739
0.543763470752207
0.919470163691778
0.982753561746677
0.692639997952324
0.913141133302605
0.814025295810948
0.828334527679331
0.699567850550017
0.995872473866159
0.701761846904151
0.550348654277284
0.40196734301455
0.980135388756922
0.69578777297616
0.315479343616488
0.514715430604103
0.999906295968851
0.939865560402612
0.906461287088042
0.680350748592853
0.957760749205492
0.999998957338491
0.851825803948991
0.992054176678505
0.882945959156548
0.797999005200672
0.595471461904772
0.730288096952553
0.306449897192918
0.355060063902992
0.353873551173725
0.948419513907593
0.425444274562389
0.736703074690094
0.980601551868111
0.685216709492113
0.88210583546644
0.95332536368239
0.720553318682769
0.532594476360095
0.780745079991275
0.4327361073608
0.756477454102902
0.983271785855792
0.627487751080735
0.438471681747426
0.507432223009374
0.983166706730793
0.97348709745391
0.524113498818434
0.754711507934706
0.573773424257276
0.99999991598255
0.949053479088205
0.841875450744619
0.439654463307476
0.992822003802702
0.84762202843571
0.676331257530541
0.844452396529991
0.963116066758794
0.727438425295431
0.937237207235817
0.505205917245165
0.482350062689255
0.963945247493224
0.990152043534916
0.678725067720354
0.338849034588146
0.896114310170794
0.804768007011724
0.998306242646464
0.999515718177694
0.27711859452634
0.586112592836324
0.865707550586612
0.565575322293138
0.991728900158267
0.937025579028684
0.9970612563898
0.786742427868869
0.716696432099467
0.482985890073125
0.838013108847206
0.930685252331222
0.944190772383712
0.999999590849138
0.770252862154953
0.896203325469694
0.828769749659755
0.753616226299637
0.850551367761493
0.587076698169848
0.905829862302701
0.580858706047461
0.539944892262053
0.514319393943574
0.99061367582196
0.554156917757267
0.999886774021727
0.580005831848428
0.811689263599863
0.864552796954232
0.938034572021675
0.98891849640718
0.846871071005574
0.688461561365728
0.995031202603841
0.893334319300973
0.854980055544283
0.989420962054473
0.999625650025898
0.459959527992283
0.999481403704769
0.927928681712835
0.725795810538097
0.885864267947825
0.996362360918188
0.949320488824923
0.981806818773121
0.966785594966988
0.495172182507808
0.668463056458652
0.761430554074323
0.933460499523668
0.699105980781724
0.763312157048294
0.322874506158866
0.631333989511531
0.993629554712467
0.998356084768977
0.772746751415747
0.999579207131005
0.999933683462255
0.95549230993753
0.609774676392086
0.970854583638704
0.73822350953789
0.999999999999926
0.868634744121048
0.471343325577114
0.953928471305071
0.935970668449953
0.884918059269666
0.577261327141756
0.994785110128869
0.99772206597676
0.869068425036763
0.800904140207984
0.731139954902539
0.527051235257446
0.999999999997588
0.902449673110464
0.885592060769418
0.267919141120754
0.823968144165513
0.909839129976767
0.999845529821442
0.773514897795724
0.407567740315853
0.706261114234024
0.685936120748038
0.954618653039901
0.560231512369997
0.934852331998693
0.809738257415365
0.9480845287247
0.849870517978073
0.972076881414022
0.95559687075857
0.467937212423078
0.999999997019821
0.744377012828877
0.966605395955381
0.9928202145787
0.713138962338972
0.801489543138705
0.719254370815969
0.999898673629398
0.56126829005239
0.521750921012234
0.214283374119861
0.648811082785797
0.999988395481575
0.844464990243456
0.921109861148011
0.409799833426776
0.769372219359445
0.419509966821708
0.886163720112667
0.930936845349089
0.990272737188092
0.642233539182395
0.933630673788413
0.999126986489507
0.765053208427233
0.386092401639142
0.475664646662565
0.999934234298562
0.995333582761839
0.36185544810554
0.669380398068996
0.880271075853631
0.857367526602774
0.999863828961605
0.995840203235748
0.397185667900586
0.836708659581667
0.850941901734711
0.764956214310104
0.711492882178083
0.524633709999638
0.973757820299072
0.506560501373153
0.999991079475117
0.380268613157834
0.999833482786019
0.82813618574513
0.958033296919901
0.99992657284882
0.51833852890507
0.999999999704573
0.999999999150972
0.889813216428773
0.940486323398587
0.891548745040947
0.906423823420907
0.780530181380151
0.549727396061562
0.995023211526352
0.453270873271784
0.992793913575555
0.639312179143057
0.55466077626398
0.461809233205052
0.324753395834558
0.635555371607905
0.817021291307983
0.408485178279396
0.782289761178181
0.999757395514306
0.744509580616086
0.965244895836751
0.996740923399652
0.424059408550405
0.999998879547024
0.808928040962273
0.533471142065878
0.857333688844563
0.836195401360878
0.370473765495749
0.55511912981321
0.999959279690023
0.935535629662034
0.985170882896127
0.999202363346568
0.999961582839512
0.823488934164713
0.637089775869908
0.961958464781223
0.753721988497462
0.897803631490197
0.69551562315208
0.894476336313575
0.850493365164447
0.999999950044743
0.567183196162372
0.261235953459715
0.99392263487734
0.988795754181802
0.791790659542706
0.634564355214303
0.928101378948698
0.999860668159684
0.69359243570953
0.527207124820597
0.998451078565046
0.617164132652749
0.967709371363894
0.830785274165064
0.649116848649022
0.86103940516632
0.364717957977314
0.882027958748222
0.763793295547863
0.998434344623211
0.971901832478135
0.944959495280555
0.573480586261617
0.502896504261984
0.55202856012898
0.71987145318551
0.942416745009582
0.846758034302149
0.53569079176014
0.995272982480615
0.680669247886776
0.833498284816834
0.782777082172759
0.637625452278353
0.609286784004579
0.914703420040173
0.999999143911368
0.718286322347854
0.771883555914453
0.666817822365477
0.905312269720972
0.808635114086609
0.390266009368147
0.461940429476312
0.888186333252605
0.93757032960584
0.694901434105798
0.541029214410363
0.996638767792333
0.559846218420611
0.625021137725712
0.397927518385536
0.919172080045804
0.993611847425086
0.789066239503621
0.694356095688559
0.992142104004495
0.634354674725468
0.632751774592496
0.674898915406558
0.982570220674177
0.999130668136166
0.977743964195258
0.823572676225194
0.714752283386896
0.970675602192121
0.468911219811732
0.956241841690469
0.99208277390086
0.995844290758521
0.255851998131599
0.632786236680699
0.999997611458827
0.716593415703012
0.371412895627336
0.974206526452687
0.725781110638976
0.794967724247224
0.91676362541109
0.635537208535175
0.899589433467074
0.447412605797104
0.552388112194579
0.995699064435893
0.586221837265537
0.82620885705445
0.815201091275445
0.88174096345382
0.83310996411123
0.567896649419383
0.310804644848298
0.909809447910007
0.947962664901994
0.828069251700192
0.77981565732334
0.988752696364595
0.671884315405474
0.516178256979832
0.993684532258248
0.642794038291983
0.999999048008758
0.971413407506349
0.997047835404405
0.662590457919193
0.629605941877338
0.639937943090589
0.987548273324835
0.741006450892528
0.677843625802215
0.662515762341238
0.930325024704478
0.910399096098012
0.74552882184319
0.997949215152341
0.999999343849211
0.997246905212225
0.530084679200762
0.66879222947419
0.999361414481964
0.998235164830703
0.801002350731743
0.781076792720436
0.453172955776321
0.626661149953131
0.77642102483814
0.960320973990331
0.802134714785024
0.595094067790579
0.797813300142235
0.994018862539848
0.595896058937954
0.774510137392794
0.884504406840667
0.433787915679389
0.403733470754984
0.43050411226934
0.8933314192795
0.946150320033035
0.94608946824573
0.999999999999997
0.430990152505461
0.915818281777392
0.960515111927017
0.949355888753631
0.994149090186636
0.873099334364009
0.551085720237676
0.949972232272149
0.836598549839248
0.656546956693649
0.862898219773566
0.999999998498914
0.457622502375614
0.999997451967778
0.69795741607109
0.980343208514858
0.61945858832967
0.976236450895967
0.970090752972618
0.355854260777948
0.88833814822059
0.997027090744248
0.659090023302561
0.907274365274726
0.977624197376248
0.999949181816095
0.874037345408977
0.786392863499375
0.794056234970754
0.829644724746382
0.562947150998814
0.584470549086173
0.292222425348209
0.845892910715384
0.503367180211427
0.997030125162685
0.749055592836903
0.511349172470346
0.99999999999995
0.766522127406464
0.703001979340048
0.457113159889893
0.994737546264788
0.424189721701014
0.999854472891811
0.35161854691473
0.998919915320894
0.921111695104781
0.986586082107883
0.519910380741096
0.526247650977742
0.914303978041836
0.40273924968458
0.599579677722251
0.606308034313594
0.505284771675899
1
0.93594149327707
0.960411266713944
0.688882263367669
0.627803153523219
0.869899180417455
0.497137832015195
0.771337268014877
0.251481246641575
0.999832675193373
0.935369105051914
0.697483289849527
0.4970107863261
0.846723889170744
0.92584725245409
0.367081578057955
0.98126865438565
0.597111723794788
0.36337690200423
0.760478051681301
0.862927692634816
0.941530411742677
0.848164903732688
0.845679990137304
0.682109171729631
0.999450543534271
0.30003973490579
0.999999999170861
0.468480057927367
0.320799281595169
0.989033770802323
0.597736515940083
0.873569020971472
0.285855118145217
0.271979438446074
0.822190955028972
0.94241129078604
0.466392873923442
0.625752806904191
0.943239164671625
0.901487715934009
0.58990095422656
0.953497111936911
0.994902494598967
0.835811073147892
0.515318446145069
0.994437636035418
0.825699875016815
0.370643225821837
0.999987342643113
0.674181832592848
0.991705201544107
0.996285276578915
0.999999999363316
0.821150251210406
0.925542859735539
0.683600662493665
0.762037889357962
0.91930347516667
0.538743788899647
0.513980556972077
0.964051307937655
0.666395121949512
0.76397485829953
0.912101715497799
0.42072357470432
0.856774332996361
0.811082702059397
0.287379970213472
0.893363145221621
0.999872032648346
0.438858148515665
0.84744168616633
0.528204952080035
0.730458387470187
0.677472884034884
0.445802356005257
0.999997081941361
0.624638710447752
0.843688720760686
0.450802695908957
0.565609601593505
0.724202401345435
0.533880536702109
0.983623034654839
0.687221876626161
0.842537615392171
0.537738942638561
0.871074290459371
0.682257517062044
0.728418529972527
0.999591687428664
0.742415510054151
0.472953094667997
0.979872849946617
0.996964390228871
0.964551681535181
0.133175930905358
0.962070535880985
0.93330774459025
0.901021152424135
0.776203916567579
0.522215890785937
0.993721240597125
0.590432440121606
0.394588588437515
0.999975374943106
0.993542630324767
0.992133728342999
0.662471660136118
0.994501298209045
0.938991509359391
0.371618090698909
0.900281123281206
0.67073869102482
0.607154105794824
0.957182414630867
0.969417698400938
0.530528849329846
0.874764573195867
0.856454269263381
0.939252097411957
0.345380630085226
0.806409180950003
0.678597936715462
0.761127271448825
0.821526479975915
0.700742757909268
0.998997483714722
0.905023425495216
0.99760241118286
0.999956923131639
0.973105938986158
0.997495703476277
0.881457821813301
0.357405415451294
0.813192275719512
0.886023727543778
0.704025777053945
0.999999999974105
0.402150176663442
0.330624739188651
0.366838403027074
0.982119300470078
0.999999643317513
0.998299436405849
0.339868735530188
0.708823985133648
0.780896223413771
0.81913483692215
0.994354408193168
0.832761085730157
0.565257538452023
0.788280121902306
0.985975140454678
0.993588715618236
0.705061738099863
0.852419070288189
0.999882023525404
0.994722055929963
0.981240504531817
0.842821068667777
0.557076364675728
0.999999639566749
0.792641875855834
0.995747338709931
0.924003343579903
0.573528985896173
0.794437905789102
0.650195514270747
0.616552536334472
0.677390523782825
0.373739623560594
0.647520455702232
0.511550501460752
0.993212368353471
0.919386691358473
0.959616233474714
0.952165892175486
0.801925968363612
0.465320627041633
0.671944810944292
0.895176443404906
0.827157981532158
0.938790387178903
0.675569293752707
0.523005019942971
0.534575264053305
0.963908323278884
0.990999568682022
0.932062798689908
0.729582339194072
0.703093277251796
0.903807884333568
0.780768892182542
0.999999998453613
0.999957149517956
0.370109499513212
0.527927277702618
0.721946281857408
0.26670509009846
0.223468719902736
0.182116773175325
0.750248974952487
0.999416466921355
0.830275708173389
0.999739216506619
0.987910915634759
0.99788209673261
0.866561598956394
0.936082324707674
0.420381015449062
0.849137678860388
0.578873308605423
0.475237259101364
0.22659854526006
0.949281368403016
0.825781634632879
0.997570584572216
0.659948459318895
0.95477196038674
0.99994429719521
0.54361731727312
0.874591993545572
0.999988834122713
0.949152459209504
0.534791974295483
0.812666255397159
0.965304572000694
0.466183443333128
0.974442694395094
0.496828662097214
0.538116546181184
0.740151625264429
0.876722353881153
0.770434583745091
0.851144442406809
0.698771277284286
0.467762675401167
0.99999945592059
0.69681684804946
0.983480969130224
0.999572994743032
0.674838686807622
0.893498009422837
0.831150172798686
0.726532599995126
0.380288550918523
0.955776493557314
0.881560214196059
0.575335476209494
0.999994458739027
0.90877697202119
0.999387330574634
0.623945193369772
0.780693269403318
0.554688644380736
0.983054900677886
0.970790825267244
0.998458995494941
0.916105836905314
0.298195799858126
0.672236712578572
0.407124323104735
0.616129967732533
0.987745967075892
0.508854222858923
0.501366427435313
0.632867390821365
0.886925201213866
0.862679302266382
0.362290220758014
0.889250316804946
0.904786625732916
0.662963265793171
0.415426858215701
0.768795132744486
0.741191220699592
0.556682921672464
0.999982143121116
0.442808460282858
0.535498320827157
0.836724472613415
0.99956494314113
0.987538640535427
0.704673543227919
0.612282145601417
0.705393794372574
0.477297631862171
0.404799624820625
0.525455957571589
0.559019574561316
0.999962865139859
0.999850616382558
0.630173709680704
0.545963135637805
0.766590101654887
0.809265162993635
0.999589352533123
0.648596464176726
0.467982524749422
0.645897012574317
0.49530357387164
0.444902592437455
0.817430357653204
0.962033080424873
0.820532876067016
0.912289495212646
0.999985375170457
0.93305916904967
0.966209503949206
0.811435292426629
0.80388658170377
0.993256927669208
0.49460884430886
0.977059769280654
0.775693242109854
0.784030819583447
0.921907686965849
0.984552972296667
0.871517275077138
0.830702753050787
0.990485077536632
0.516065871332749
0.524969114467993
0.576877994692478
0.401127618563777
0.687581340304555
0.47882368042852
0.97482179843557
0.838151022050696
0.214127258723899
0.461509914185596
0.803496813504464
0.925225122301464
0.940292711082486
0.843126912933349
0.619252544931019
0.950318016690893
0.990323137105586
0.745053618771654
0.999999999999998
0.538602725987765
0.94613683538079
0.968011524751154
0.999998592807027
0.388016572066128
0.913976451723245
0.788289736554996
0.973561663925025
0.600821747791236
0.830213674121697
0.932603573256019
0.539057799008235
0.756926058116851
0.326621642172657
0.983680003331301
0.450537586847648
0.979184743231322
0.231141888497734
0.983179580394405
0.521792829050946
0.707992461946029
0.999999942576061
0.548441668089439
0.999873344344886
0.949066380579853
0.324559141111178
0.993882335392178
0.974122821742978
0.852303707313133
0.508196352591624
0.602082088329099
0.987719032195425
0.355771867575583
0.461654264744175
0.634332356309808
0.958306769412522
0.841722041227001
0.890421471125964
0.438430562152412
0.524458575892051
0.9810396979424
0.97587760656191
0.995262595146936
0.557980466222601
0.972574233395533
0.681413412319368
0.223649569899966
0.999958256326521
0.671307272252385
0.715978480050339
0.33118266079919
0.774412886909395
0.828401008602899
0.999997347044098
0.651061259817032
0.552197618643141
0.994302323760139
0.997232598588185
0.438881497175816
0.767412404667553
0.792255046555405
0.289804215251885
0.967158432191701
0.995918119346154
0.390966028163406
0.803652981171102
0.741809803287964
0.675419239897067
0.815640999396806
0.334177420211652
0.316414623515417
0.822723577040176
0.590507872299546
0.991668458687717
0.987718215052314
0.704114812942996
0.723586031851354
0.575416592112704
0.262590716616718
0.319781449212966
0.63914764705604
0.971438224695649
0.914824201797767
0.386934882628599
0.986149770508055
0.973183310228
0.849647325230229
0.682183776175508
0.959557399087057
0.857890696696404
0.786245420700107
0.977772535670423
0.782513988472189
0.666998342171336
0.982280224731357
0.973082998823766
0.959270489209599
0.324361339959787
0.374408749144619
0.999594063949875
0.999999261744303
0.993054280060729
0.882563440816776
0.815370264362664
0.853399833740386
0.975603410286937
0.921747341025385
0.464283750884821
0.434447332161002
0.97740244546703
0.964916298266179
0.387274479802516
0.710670066391647
0.747842634175332
0.999681726662199
0.715434451047619
0.999999847953202
0.511283772819736
0.505437783114367
0.890807484571144
0.951095760061727
0.998462639230767
0.828170730028079
0.947838399612361
0.297713393323138
0.99997902046078
0.855376995626898
0.782476757006697
0.954093557774922
0.942819856665304
0.824207879923331
0.794014935277853
0.464876587778461
0.999210290431433
0.481888548853229
0.728518810698973
0.446339776725542
0.636375059925662
0.993229629020157
0.282826635089509
0.293718675671495
0.823822527866663
0.455522225494859
0.999999999292277
0.882300575509666
0.981195143478277
0.958842028533292
0.569335068468793
0.963996763190474
0.753017788401048
0.428223906565247
0.866838863640907
0.913510557166365
0.898990694076488
0.926524546724349
0.552110208324515
0.999999957662898
0.982289968840517
0.414321419174998
0.294182742429537
0.985247231648789
0.989352427584372
0.698394160307633
0.996153968746553
0.999875499701948
0.999999983914159
0.646059544464804
0.53179071200063
0.751883423901395
0.48265206933607
0.858092172339551
0.97578278817088
0.382177556375217
0.844190487289952
0.999532852440503
0.939447611683241
0.820275769960253
0.764322649142599
0.634809418321944
0.561821300700509
0.998984515030693
0.986582433671434
0.999999686928375
0.814863910494404
0.837534810404565
0.98176567477554
0.443715204834171
0.782074307001832
0.980378667569574
0.783013722994004
0.745767571055765
0.668810113674326
0.839335331124826
0.90460083011072
0.44290185324041
0.847805009461294
0.979380904957303
0.933263409851021
0.425249792775571
0.609465513695967
0.477753446009132
0.969279426791265
0.177426849961656
0.560437211668735
0.815996212082044
0.612848282905484
0.825696597988809
0.838790159926686
0.984001188225201
0.672567397299864
0.978699808761372
0.953205447476026
0.768349777780838
0.914435331243111
0.574275131783527
0.876962738824454
0.997979516080057
0.469572835828002
0.721255229667062
0.944657842806863
0.912649197118157
0.986327011039143
0.993221301575081
0.504002095449727
0.993925824055821
0.565454046932031
0.574760964976635
0.549611415469616
0.382786853595877
0.991934220912574
0.992131439651027
0.977697818938415
0.728527065565229
0.917807061326102
0.395189294479134
0.653721952008313
0.653789257920672
0.22545751312891
0.810478416850346
0.563616209209703
0.870079326979461
0.964726973491528
0.747511006250428
0.679652095870581
0.889239732387903
0.610018539885172
0.820836835562096
0.99999988716748
0.832030337891997
0.96538486650323
0.999999867621736
0.965841274060602
0.813658293898053
0.810624249327563
0.997337063069435
0.811977661974849
0.531946294323868
0.661478498152997
0.904241459505128
0.767247027674087
0.71336175906962
0.983448388222335
0.64803091587651
0.88815289670298
0.981504722211594
0.705671920059831
0.808015939453375
0.669114664711365
0.911043235292048
0.813070975911317
0.999960965108925
0.949829875460728
0.99790919987619
0.911457285247732
0.418224052005551
0.965283013700954
0.780006142989037
0.470380473778999
0.908268321489323
0.875411568959016
0.719263849576292
0.459163350888771
0.798371335725358
0.799902416422009
0.999999881514015
0.465182105833865
0.705486781981588
0.972845905112396
0.950182511856842
0.945184999241251
0.757777539638452
0.942933574078843
0.378097138720271
0.377618715895347
0.805404119219168
0.761883992809325
0.971947951793572
0.788510684028767
0.905569648931093
0.999981730004527
0.955495746379399
0.88747014936601
0.979767986577539
0.999969032838999
0.999999793915662
0.770238254716186
0.390120825066583
0.999999886055937
0.713286649186126
0.578501146456828
0.641205499520164
0.564388165364284
0.795587212326602
0.928225454177732
0.734359606647866
0.830034759978509
0.98977215736888
0.87588341340741
0.54037341197548
0.993879452111637
0.510563737896072
0.387348111347801
0.473886029736557
0.833908737511017
0.999999999308938
0.7766623789223
0.526882188627023
0.613571862981388
0.848302607197961
0.84400717776012
0.826373322926496
0.855991346852349
0.747794699875836
0.874097502946003
0.994214409963158
0.929918257135302
0.93878478322695
0.903174779001705
0.231349235562243
0.329658784289321
0.81379025911166
0.524449334508548
0.518125041303381
0.75728676689749
0.607133800303246
0.996959083636584
0.405952097523664
0.99977215618358
0.954002112334585
0.428503378671495
0.999994911086741
0.998743292659564
0.936950433530767
0.419668727425242
0.588401777810297
0.482199860460792
0.996318075801086
0.896435031707362
0.578319389482568
0.173190220866107
0.992134468153605
0.731791735465686
0.821446011218958
0.272979953722867
0.999999998668153
0.640898608119837
0.776165433652532
0.993537389067517
0.69484269357586
0.911533360617245
0.913614756657862
0.63274073796089
0.468635326635689
0.977598451607897
0.926936891831919
0.994811312734554
1
0.676895834268058
0.369099620680717
0.964285380163557
0.608964902896914
0.966479595770461
0.890326447698218
0.340372576241194
0.706099129028877
0.661659226870519
0.918051925061015
0.471323451066274
0.577115222893667
0.877257543696404
0.626617539167005
0.694594954628937
0.987289077661957
0.987501200731914
0.493054816316465
0.721335071089795
0.550614041946479
0.943953864469479
0.986371185401729
0.989875661977597
0.67604909831862
0.814381019660754
0.999999999922508
0.619146171694572
0.566599500174611
0.968342746425745
0.999776757670681
0.964668634962019
0.999984235049721
0.999853049811997
0.303848388051155
0.984717112971861
0.846430499282486
0.949494013480699
0.980629149574227
0.96159221206604
0.650596326232578
0.720229238790281
0.948291746101663
0.673052984983435
0.352602861290336
0.989682728528151
0.293172570906852
0.999986595670893
0.573332819701572
0.941588069609172
0.76127024247465
0.589068703229013
0.969286906810878
0.616278521797844
0.443206201002249
0.979189320360426
0.999999702253421
0.999999999999991
0.750071575479746
0.535829890391695
0.82702942395087
0.248408949778877
0.952652556214703
0.755753505934982
0.950581339535417
0.564440795275309
0.822541493433432
0.401134424898493
0.7665474277472
0.976466547440336
0.678224879202608
0.823370615063796
0.941206828092593
0.999890459706468
0.599930717375967
0.817512616077464
0.93050530804919
0.956186950772937
0.37362332690732
0.920568950849787
0.431502852150314
0.636998140834252
0.874913967536415
0.999972429198952
0.668175894400415
0.590684760159094
0.578158262290768
0.882173069308496
0.88883544901628
0.450770453287936
0.921685533342238
0.755944577674649
0.78511432196941
0.601934390772245
0.986455782911324
0.968417557926911
0.882016970044846
0.995894983744073
0.528226169079641
0.384332675274655
0.999455380014784
0.936751232807774
0.9997311463201
0.84376601936765
0.409150538890475
0.893960338851205
0.969413746779778
0.989012966810702
0.759709785869
0.984531585444843
0.57137691534341
0.370868193770563
0.99967854475508
0.962016537092932
0.546985389274628
0.813527536617471
0.98434657485336
0.92944713523128
0.986045829957779
0.99476099667468
0.999775421777914
0.564965529279587
0.954646183434219
0.885151631194256
0.587861675959969
0.944691278812469
0.407562428854238
0.791474683776408
0.999999980960857
0.302927851474901
0.374369610018793
0.999435450079009
0.330995915882047
0.999999999812319
0.979775218617915
0.999782414553343
0.882856409860964
0.672689832585818
0.714756408781508
0.576065346951114
0.668492925752483
0.720709529765083
0.999759677015223
0.798837361383682
0.95475358156703
0.442921589401074
0.775812931426876
0.943202843772322
0.988287296120532
0.997557015542948
0.732562896001478
0.767496261349367
0.782466873954709
0.999665901348971
0.963214457975028
0.282994769748009
0.722549480923369
0.781758775667811
0.868056849746965
0.885188599671571
0.915911365224654
0.4815298980484
0.908340879753893
0.67206571556294
0.989243546386743
0.25879978429234
0.916523101699563
0.786585943750598
0.934649638611667
0.882632958447917
0.566496976687802
0.645342013286569
0.878058990366755
0.979543837765082
0.273550034368132
0.707449472022727
0.261915696316985
0.997831978867674
0.499978567413996
0.530911694379912
0.467503892022141
0.552431016605231
0.890026606084437
0.97093163998184
0.990112431152969
0.858319208079253
0.555216777801417
1
0.914909928377756
0.383555369804067
0.859306276750361
0.859745865911083
0.601606529383258
0.844950543825114
0.982066415827533
0.376819905303417
0.586921861627295
0.593008904997403
0.658339043206492
0.999969718925133
0.979292583035271
0.997552325025652
0.955117780843539
1
0.303303257009299
0.447330907718165
0.352425886123446
0.402719303474565
0.999999945857254
0.788876837518272
0.590208437547329
0.428412794693523
0.919176055761884
0.738776909840598
0.999999995548866
0.87362959339684
0.8831160867526
0.789788035641996
0.99953148317025
0.999995290488655
0.367068981363129
0.793425759598776
0.999999196119579
0.83517815677558
0.489365644459367
0.763872977993818
0.692561595779068
0.545732155419173
0.374209252268034
0.617328852173391
0.978485321666027
0.931724226654428
0.719312350504582
0.99654111936
0.97020122323459
0.969549708626173
0.954206382020109
0.999993752501534
0.999999982473148
0.857778146207832
0.999999972864943
0.99999560341035
0.999999907980952
0.340369850039133
0.719700753529147
0.708682314810075
0.76413510468811
0.900457220655891
0.992646525087309
0.797615715570462
0.625575976835063
0.868111872944863
0.789657909410404
0.699110127373325
0.95674569042557
0.7889990386281
0.753141781538004
0.391223276274185
0.433484213857614
0.999905129164237
0.616811305714794
0.892338478026729
0.687945793882702
0.80017195290394
0.374921721903327
0.830246630219214
0.999958657262873
0.899919186636952
0.702475410095963
0.624371834853963
0.305184563053304
0.999999984609687
0.892382892789446
0.455512442975428
0.956053319343223
0.96922067141601
0.813250694570581
0.94769236452879
0.891929534293499
0.963328657005359
0.81611703778355
0.712120828735972
0.462740243241353
0.548088583029305
0.554402083633719
0.818148994518291
0.403374828093158
0.731119926199219
0.548484432862638
0.95267797592555
0.99258485458954
0.983105345698482
0.976271869981571
0.99999999997899
0.988316647891653
0.999996664265223
0.625207674900218
0.954035602571075
0.999950028175108
0.975103969306341
0.999999999965746
0.960658801663084
0.999981315075875
0.91425615970357
0.998347163570059
0.998665885348164
0.999956079319618
0.99650811352282
0.925749697115373
0.584979205400825
0.616001340663315
0.999992232855359
0.569867780937782
0.835729863262077
0.43196458494958
0.304760633586211
0.836342052052602
0.963696244958036
0.434767704691203
0.895041300096453
0.617303330743671
0.632566336788868
0.969279553010861
0.608163363574886
0.5081077887437
0.657785188410076
0.582008066508789
0.589634541546618
0.902974822570017
0.710510961124253
0.550831450594081
0.996976892917983
0.295227125776641
0.35914258633948
0.982946634829403
0.999410976735948
0.811348748984819
0.774080754435398
0.999884091859318
0.331785747320994
0.428760793948433
0.999209322126658
0.984441420414237
0.600093919630291
0.9999999108043
0.822628182080261
0.975112004630347
0.999960455156343
0.967676358447525
0.788546840577843
0.861414454520863
0.897668195662496
0.619624100256502
0.907433811657943
0.593083415820533
0.557616448963443
0.996836962615485
0.784112299317484
0.945896168905467
0.920244779302614
0.746824642781186
0.975014793636983
0.998625741907082
0.632060639736519
0.999956480869525
0.697932843258159
0.866528717755399
0.969620405623714
0.44165320496296
0.99999914025956
0.999995476177234
0.999066151668766
0.379383973460114
0.902560099355776
0.585508377043187
0.693172538455957
0.577819272845768
0.503181042895832
0.410390598420958
0.999999957364292
0.645322445318252
0.984651149810729
0.282761614608187
0.334657838373612
0.994878088451767
0.896241491983503
0.991669996198062
0.393866259294247
0.48843138424672
0.930259968051286
0.870939175813549
0.99999999980467
0.973667460715955
0.999989543780682
0.813198084195235
0.803796611626609
0.79356551847555
0.791445317578899
0.442341531820937
0.847168274788407
0.800303150948635
0.612323896064754
0.269180704817504
0.999996997333071
0.826473322359869
0.680010495017394
0.974576870132604
0.710921824791425
0.989747774506169
0.224580197725871
0.998477321436479
0.44399897062876
0.999531452336367
0.716062297589898
0.943358304205828
0.999999999766984
0.790335857925553
0.898453938533776
0.912331317767297
0.806294816416197
0.997854802269449
0.953157709207445
0.951105353812094
0.907087664185573
0.856822513940394
0.913592245044395
0.807274765352593
0.682037064390286
0.427820262341887
0.797387689193517
0.965925448197193
0.888173957381864
0.791292258386489
0.950204633638628
0.951260465937557
0.502141992057312
0.460307759657185
0.997706677601721
0.999964618127162
0.957006548300871
0.739244716711823
0.9936544554178
0.974669027592823
0.999411221993392
0.566265460949738
0.817494493590444
0.613826585747034
0.991096704366619
0.858237665420033
0.999980813133153
0.999993068362728
0.819439655034751
0.666313887295367
0.580553726173857
0.39964199882053
0.428566888563977
0.381389572557162
0.714295045006411
0.452584057381136
0.999997136469797
0.991994233438335
0.759809683735963
0.567037400441025
0.48282516236366
0.987298957437015
0.981901691533811
0.99966521600544
0.982640658349809
0.998817710731556
0.999980847458449
0.315688826720049
0.466362876564171
0.999999668560334
0.914163235795523
0.669566028985949
0.548958775902545
0.958231127490026
0.630436808876402
0.670436361004131
0.970406916458191
0.995351675732133
0.871449777256835
0.907670390347313
0.90805577160636
0.552838691635855
0.706824744865676
0.999999999759484
0.795695649576816
0.998712698571072
0.611580963227844
0.984597177247912
0.440063902147727
0.888324180659217
0.382728011390712
0.26736534258075
0.999282625968867
0.222155162334934
0.988797369078695
0.703087509166602
0.303649852468592
0.999994648528525
0.999999999994694
0.817005000532711
0.792579595884095
0.544294604885513
0.953352588511919
0.852380672169293
0.965997064373746
0.705392624798626
0.865690377871863
0.919746996957492
0.955219174063683
0.99989303016175
0.650060491537497
0.999983205001384
0.572814439096973
0.434703525087902
0.817429451711605
0.999997244230976
0.740087753757295
0.925609435488072
0.767654494248445
0.998702030287738
0.849521497457126
0.76503136259689
0.283799071306191
0.835548650200222
0.897294388203787
0.938175898652538
0.988164410257422
0.994968234176383
0.40108704271059
0.834842133782886
0.367741135370527
0.999941619652088
0.234329654933376
0.87995718551674
0.950597109396869
0.996324739235242
0.999252348048985
0.863073634481746
0.692067961070748
0.999887347359693
0.79710006620136
1
0.643787361216846
0.426409385261785
0.755527357871472
0.99923708904437
0.958870387864518
0.623695096430145
0.898112153034197
0.408624935350151
0.999221264811099
0.982609464842614
0.566992459796147
0.394873452091653
0.555626575177906
0.719614212624671
0.657722832903434
0.518809361782089
0.987006413793853
0.979527424236904
0.943929557021905
0.735428093499251
0.881480633285161
0.9674051769637
0.703780977370786
0.996564333845687
0.999339680767925
0.984207274607923
0.669710239383119
0.855864965245175
0.845780196157101
0.727626872369138
0.877799619954415
0.738201778955921
0.855966875940957
0.867564586246119
0.818800696298597
0.904278624857615
0.451310160654925
0.793148937801044
0.936806033724601
0.965854462734251
0.893858810056345
0.905783666394973
0.527491978525805
0.955139375506683
0.99999999953141
0.535510446946692
0.998441854855309
0.464129107660083
0.99998400582966
0.734939374139967
0.459162076731905
0.7158506126193
0.456384809579008
0.995807672103561
0.999999903120881
0.93931034406616
0.453110708944951
0.43343525825276
0.762449404713686
0.996961224168567
0.924059833810593
0.548877568723678
0.403984288978157
0.985268067644953
0.690832145340765
0.99968568698135
0.996672946419692
0.92214766434895
0.72312615219884
0.877570198095023
0.712463963980884
0.393582943797211
0.729334731336688
0.999999976694585
0.947918965607819
0.551577415452125
0.254653174239368
0.999999999880403
0.996093264466119
0.999733004355969
0.218078844228936
0.593564025659808
0.946450533728597
0.693554427574611
0.538263535486674
0.891799086054207
0.733929896807742
0.999999747421226
0.890312931687403
0.692693845960128
0.531903959303499
0.363393371279472
0.999928706925142
0.918622683856833
0.961099138979988
0.888073211124737
0.837965027935074
0.897292125883643
0.788692022697092
0.939172033960176
0.999999999999998
0.983660799200736
0.914903510328293
0.995253024719815
0.467494686074746
0.788918712386434
0.99999999442834
0.589964306130846
0.924118865886841
0.932436298686391
0.659127875326753
0.999389141095897
0.179031327705136
0.986842261388855
0.655971156789669
0.202591957178786
0.483455308943477
0.60191614643629
0.571418387241784
0.917112496461741
0.337139558968698
0.35773232062206
0.962619615385019
0.956624739340542
0.802968186791171
0.557680522484648
0.911413913453474
0.82568942311354
0.998423549444319
0.948084296989537
0.771713452211557
0.603738514600367
0.776544708242174
0.842150364130075
0.458357635223683
0.601864130847765
0.486374359102764
0.598727095840311
0.999533393344876
0.604066839353026
0.999197762208604
0.312228556263755
0.970793758320134
0.962311678944775
0.276515447791638
0.530510207249601
0.998249749644786
0.983032272120188
0.598800408773633
0.341384743455001
0.596430616259979
0.994817361818971
0.999059522738354
0.423818324701141
0.921863944230636
0.936476559719942
0.697846078029437
0.477246001200279
0.995885070453282
0.569512092401945
0.775880172000315
0.999963029378267
0.999999999999805
0.997180075411893
0.809374960690522
0.64739992562959
0.577842887551948
0.991504765766983
0.642402914823267
0.585841253914092
0.658829944132689
0.981486175951853
0.74558583261104
0.74742236252799
0.911134904892918
0.999744218380831
0.982253402170495
0.999396483556494
0.866450409280292
0.669302478460154
0.990616158314429
0.927141475432883
0.62548451498703
0.998797585962787
0.794382017179725
0.908928663751447
0.325539811456747
0.845734948494765
0.858326130957062
0.782001367803131
0.881439910944341
0.969338355035584
0.81510525646989
0.94330367693295
0.459347175740929
0.663602457957293
0.547506495377481
0.997857171559088
0.996710818845487
0.99989544767678
0.710194671228103
0.895325113508148
0.671197484274659
0.740238349870172
0.680028306904183
0.642365206456685
0.82693511558922
0.581573038756558
0.939957642066843
0.99999999975779
0.573078677307695
0.992059234430328
0.999946508273527
0.997902138216602
0.990620121272553
0.877196785162667
0.589536709195797
0.737520609465748
0.422247810515269
0.999209528082303
0.961206927981716
0.959326334546632
0.644249345660494
0.553995246315183
0.44580568564838
0.302777482489633
0.760369761970564
0.84648303373107
0.869721999937659
0.524630694383778
0.607346691590003
0.921385155842801
0.920396514873645
0.615493057875399
0.936179327174953
0.89143777352558
0.996293418513456
0.982337338041598
0.735459655615238
0.999207367291485
0.998496934274485
0.95090487569551
0.55635243231529
0.524292370658187
0.759415951423251
0.897355466830965
0.998401004198978
0.527442079308738
0.865050799709239
0.847865111969769
0.999471412783163
0.999870568165634
0.961325107138547
0.847393097099317
0.336592736313668
0.449471448209614
0.623571652988481
0.82311592601221
0.789346956913979
0.907633637218828
0.999765613221497
0.775477844467297
0.387379431692436
0.981223731131627
0.778880811084349
0.875626193168717
0.999228882124604
0.747055319712345
0.947604565876469
0.463800252683657
0.942386482714962
0.432985950585012
0.452402596482964
0.739829935770999
0.910417394224693
0.894223260664988
0.314439230832835
0.254940802014142
0.995876538266187
0.999987655272922
0.68576529701282
0.999804704995259
0.99997648108548
0.744762368265002
0.679886289751644
0.679483340268558
0.999194812741133
0.95652877515821
0.810686404279305
0.976324754046016
0.541059516122656
0.779131787754035
0.932722428164432
0.905263041673803
0.604489613826672
0.548760817607504
0.658482686468665
0.482787869660108
0.788875696729491
0.8038801251571
0.586957095025414
0.785048025384132
0.772749588560135
0.9988765927619
0.999203425302917
0.724997293822602
0.716379887944978
0.568746501491821
0.613837695769436
0.175517662433256
0.977492400651496
0.99999999967046
0.787689895256856
0.765926821984132
0.817541772472519
0.83485519867104
0.703550277417857
0.370607983966914
0.614912626135955
0.914360378877826
0.321128984801478
0.995795673985362
0.616816870972674
0.810463229742547
0.607786836008895
0.793379059346801
0.86992874137825
0.96042019201628
0.720459748553096
0.864475209025108
0.975558834961572
0.494615654973101
0.616678708770118
0.792396533600175
0.817561803324295
0.982296960795664
0.521921669787317
0.551645916948764
0.989730172898751
0.524664609063433
0.576463420923504
0.586718607200623
0.999999999937863
0.896696016372779
0.658020703079257
0.743950113993011
0.963898582834091
0.908675790799261
0.889368504860904
0.464905468489756
0.876664039886206
0.268553340158491
0.577835868279829
0.65651610944195
0.998690831015797
0.99999999979654
0.999984945443889
0.872972500740185
0.974417267389451
0.525270655562089
0.943705089732991
0.247575915133801
0.813854217964373
0.674382517426326
0.986071622580337
0.929070921631761
0.997445548191405
0.554245664884897
0.507435520183313
0.996580132652173
0.386981438859217
0.981658088332109
0.411010581749279
0.999078673043223
0.368021900621313
0.5958541370885
0.819931696209215
0.818064765832462
0.713925762327161
0.778972604768456
0.966960273873718
0.636667153805105
0.827699510231808
0.410321456386058
0.973127041411288
0.57660687823548
0.63183271347098
0.667730800480025
0.605818671452658
0.969580878699409
0.294989988082789
0.601997262942264
0.595493828404705
0.975229358274385
0.999999999999997
0.974564600685879
0.954192564842334
0.949769880197588
0.887870793424419
0.899612806953788
0.949066498607698
0.581398850910084
0.540907296575473
0.928073700052623
0.509691454331132
0.971733761552076
0.999996967717908
0.71767293577615
0.908465070622104
0.286240425802013
0.982240425633824
0.948181285215341
0.793373453327201
0.533135741863597
0.959202098699041
0.876861613396312
0.993846622638723
0.762825068304242
0.84675586298201
0.91320291391779
0.487585566296936
0.517576290817449
0.707471558845839
0.904055540504954
0.769463773348174
0.290619567606988
0.954036989055908
0.98052336311595
0.77289261090178
0.997936589649497
0.999999981686089
0.356968208382944
0.928398000633969
0.500220972815933
0.505497642742658
0.956980060220184
0.693987576753264
0.974895012168866
0.999999997626014
0.526729477422717
0.986128156340441
0.739351140623587
0.996872181140429
0.997305169902627
0.535302981708619
0.506711036296225
0.606205823693365
0.897735752304062
0.959016062377385
0.999995064224835
0.9993973292913
0.225154174419868
0.411563184467486
0.456237585594264
0.72856214167579
0.820962774688869
0.877275218424598
0.951151905900225
0.999925498058251
0.999976749464377
0.947429053775857
0.983783072568431
0.899691740639375
0.51026207872788
0.82419947892358
0.335150791398738
0.807698404647015
0.536577522615832
0.955924133720562
0.376804458559152
0.97257115491021
0.929586993583331
0.683980041214134
0.994308628088676
0.999999113475673
0.737780444110293
0.692012779880941
0.99999743423169
0.759823238296458
0.663453035899622
0.400379360972325
0.50246414581756
0.779515649685266
0.569171043621307
0.990718984984389
0.991528748062569
0.618549425617687
0.769624558407879
0.836711190370269
0.764550062001035
0.621174170107736
0.782757228684165
0.99896501260851
0.657715071591704
0.381390101368191
0.584618376062786
0.791702272854238
0.621760732484301
0.993365030445128
0.976334111760851
0.736833581683694
0.969851350455616
0.89560279453804
0.593456749198429
0.854201355391502
0.979412564947446
0.447329504527343
0.984903117736351
0.800311306978755
0.493497723836043
0.946711950895394
0.597097883286845
0.500194547314089
0.910958500916711
0.999999999999997
0.998892817832566
0.961165040248676
0.731801300177235
0.930269061488176
0.899553722201418
0.999879303360565
0.92126374063393
0.98936514192089
0.993252199365449
0.999558342734425
0.999989825497789
0.999771807925144
0.963839007894839
0.336162644005321
0.714322042652567
0.995885889290676
0.949747315665404
0.867084883462131
0.928839296882517
0.999917032569146
0.588042095307256
0.998739184600003
0.99997019620986
0.984297261139204
0.964885682151555
0.677956226231031
0.45496384269331
0.943138595689263
0.559026862687135
0.999647884049223
0.802038918273526
0.364591897613126
0.558445680819789
0.836333235812292
0.98984416715582
0.921169468950666
0.797131298343848
0.842315422489294
0.659661679841692
0.275050087958444
0.321168013990618
0.999999999997412
0.79361150803492
0.712829021940725
0.886114270713359
0.999992513437678
0.999932139884474
0.999100009706178
0.652497701730232
0.993843998986741
0.491603413852889
0.999999065827831
0.776315686891857
0.903439027395717
0.449277065148283
0.430481034188226
0.89052627068493
0.677823631476908
0.944928258496793
0.996497845704521
0.322204709979045
0.758698005728191
0.717868290837569
0.892601749469116
0.92275681779554
0.818672813492397
0.967109691550302
0.999999999985102
0.982510769806162
0.999999999999974
0.847771685480125
0.98366531196723
0.408738778950911
0.965005519271538
0.529375708528241
0.461153891414868
0.74113583223145
0.840801954864982
0.999969146615678
0.99766621043939
0.999995209522973
0.978374847317195
0.829541311393637
0.958504854097101
0.511162948044813
0.753777114879016
0.938295769386951
0.680585517669709
0.999118705361169
0.999878103508875
0.755799035323916
0.469315673162828
0.869620431861531
0.417567430064681
0.836401570972145
0.937476044471972
0.647448816448866
0.537490325470501
0.999884418052699
0.403085631204086
0.339647813422712
0.992821971225984
0.857354722970267
0.997577125059385
0.729076548534681
0.945668849976508
0.398554192347633
0.725796800834753
0.484458391672477
0.976585322402001
0.431003104016342
0.370926356637234
0.591001324026643
0.42822816058697
0.826881950859413
0.719087272104734
0.726084364599007
0.61256495389913
0.999668393440901
0.959069795395192
0.895829672695668
0.788629292744367
0.8974806076745
0.999476000094439
0.980423661694878
0.956644400636063
0.992075449222563
0.455455478994946
0.686527613255175
0.644121677594762
0.866716055939608
0.903526642221822
0.927178459816476
0.914313327705119
0.999737021093387
0.933097273412129
0.823958512451426
0.931236967904893
0.999999411211074
0.999999996825277
0.93298133820049
0.580087670830337
0.919282134541514
0.709098816952823
0.776395604275106
0.423094137923687
0.405054532290658
0.718963315601062
0.710848780246697
0.673735196069741
0.829905514350224
0.982885990037494
0.922142836758139
0.939471782350757
0.890332846981214
0.996637155769388
0.521190251694144
0.371259421892632
0.999977629547897
0.853536961474213
0.99591923595603
0.516030178177245
0.388217304604466
0.866217091517899
0.995651487683452
0.402284649679634
0.998841323768496
0.682374707751309
0.785843520862679
0.993089282344386
0.828154989005235
0.785056863184012
0.981533603049895
0.997223327166916
0.621458591277255
0.838536802864243
0.780606443764405
0.699999149697138
0.650319201395882
0.844366361084031
0.904764942659431
0.930861839110397
0.648471470330503
0.99999996067497
0.983429656227501
0.834897523295599
0.997599003427689
0.981585955132537
0.283180717145514
0.262656961984652
0.938703362657803
0.514251377547237
0.730133468513883
0.999811221240859
0.923665148833134
0.879166842862893
0.736283723218449
0.999999988671014
0.768159625623251
0.923663887241858
0.545155229546104
0.836333154479871
0.838141081107608
0.757632807212202
0.954533652971422
0.999999998916674
0.98659357336504
0.493539220168313
0.304228457294199
0.754647103214248
0.751372925379359
0.978016123084678
0.547384479729232
0.25042880008984
0.892148831053058
0.979610009861293
0.716777934249432
0.933487356398639
0.999075768791551
0.84149967907369
0.273206103822632
0.998009636852782
0.898977836587093
0.462084180540578
0.772902458893093
0.964223246951364
0.449441135857547
0.661495842237085
0.985664410640909
0.946583733142077
0.988589499378011
0.876327432783225
0.809423288272001
0.621828245142848
0.992425793694055
0.598182123615628
0.400329660246199
0.507017008450642
0.33681733536682
0.52466236854688
0.532065247627711
0.541507320649399
0.350753160721775
0.858737459910875
0.999248002926607
0.478706045073681
0.967223443231867
0.763096943013707
0.995983265545943
0.653447614564317
0.999882698425232
0.848027098104533
0.464317714021153
0.64299715046119
0.9819943114868
0.912960857113545
0.497425155218631
0.684700971689282
0.910071515190269
0.997485315692863
0.955917285904169
0.967130115992251
0.972067342620944
0.992210174694171
0.98603586510227
0.575659191786879
0.684122454685297
0.99600989209382
0.863423576764735
0.681330658258328
0.79663325414062
0.913860670534933
0.597634287820508
0.99684237443518
0.979972566819855
0.629671450772162
0.99962525523995
0.996901459854711
0.313608027954424
0.822991155760145
0.901340880688574
0.862831717373071
0.999869588095386
0.900866738943289
0.528000745775134
0.828758142383634
0.96637910726289
1
0.972552434774956
0.316623460910218
0.272185227427011
0.802704825422855
0.40668751382121
0.970257864099468
0.751315954664588
0.366172499274314
0.936913503846888
0.582524917871645
0.999747155071625
0.820589729251736
0.524331905100307
0.797237513746037
0.99452356191046
0.555638564920414
0.537195246953285
0.812044698553764
0.292730970026404
0.325261695659828
0.371388756590371
0.356327396353775
0.996821490190746
0.964919075824417
0.692517065335994
0.965923163986668
0.886470379924059
0.675146834403237
0.643737903198565
0.749544861922576
0.994900271769573
0.871116259832124
0.649161101910158
0.975676502575365
0.991141828171849
0.931642903310092
0.978634272803819
0.552394086895653
0.983608817330177
0.989177725758741
0.999989814824786
0.522866046843278
0.902062511046229
0.999970206718293
0.999626258493648
0.884599364086037
0.775547832199763
0.999621321028532
0.904897294075581
0.878386129893264
0.75066804881838
0.999820491552266
0.466539979265281
0.308272212482008
0.997196239270796
0.946769557128236
0.710500527708576
0.963777009207907
0.858714008193672
0.548546822983407
0.462221390431729
0.999998580710929
0.999959032698007
0.99027739824591
0.881914549971256
0.208723072970061
0.791739640644948
0.979367473836088
0.562402496370709
0.734627516952572
0.905338116143327
0.695579208391384
0.483939548968436
0.347950841284129
0.449576384114372
0.992780817557494
0.999333958909146
0.999999999996973
0.999104616760421
0.603127864914339
0.493381370483475
0.96505892243582
0.453737801144956
0.866158389811831
0.572794321071004
0.600160826010764
0.999994321208241
0.808121740098637
0.450738182371695
0.616437911403639
0.931208588502793
0.99999999999308
0.931982305989719
0.72810444789978
0.657210175187192
0.743832086465586
0.914319883602734
0.999033299008005
0.66698350390998
0.747761835432704
0.70232342770333
0.964957308518172
0.464896773392679
0.931500970658291
0.986711782077904
0.999984551914498
0.706877394794877
0.883971344596056
0.989669405527251
0.941739429278604
0.999999999999051
0.988080207908632
0.917017502113751
0.810149282843608
0.601151901659362
0.724216859391041
0.535354586943734
0.995158619981171
0.999999999642455
0.950633829617492
0.978305492978052
0.858543566964206
0.750634873867284
0.570729015810495
0.569850300817536
0.736967301421904
0.797997352077693
0.956728434188117
0.774818367798624
0.536696068688777
0.988123762271445
0.480136584987274
0.976592435737871
0.679183366874662
0.712785886982656
0.999995887057625
0.813335665194594
0.601294200953596
0.984816208160143
0.865391937460963
0.62152037498836
0.994088892010063
0.999999975798501
0.971722665506796
0.540519069908524
0.999999910476269
0.317997783379404
0.958581732571937
0.531193876808341
0.999996918473183
0.344891959623626
0.974851324266638
0.97926625564433
0.749448890291425
0.944007544664454
0.786052320926722
0.969468388420375
0.996101909859855
0.950627490764019
0.98738091710121
0.607823073805669
0.927514246490784
0.999999887702678
0.933026365848749
0.98682406941035
0.867188627985962
0.396339048815482
0.565760337496349
0.732239350993951
0.733013886232805
0.902548980120079
0.947937839201088
0.987870813575378
0.942529255025339
0.939442613305388
0.96696200201281
0.739090734314171
0.290468076332035
0.787971161818025
0.937796842784345
0.526855639419325
0.96923351572925
0.358144212713808
0.991391060728435
0.806115168025494
0.992266180864761
0.995218150134932
0.535286699942494
0.999997652489552
0.86569965552386
0.931472604994018
0.348179099499705
0.832680222956915
0.258244005950461
0.994194377535049
0.323039367500327
0.999992729428121
0.864848099629584
0.75002896670253
0.331634385224066
0.371826826037271
0.550435497518947
0.999889485806622
0.903377853400227
0.956726922180985
0.994805738220457
0.999928839295797
0.689609579201048
0.452772821035074
0.999600534205269
0.791567662725208
0.963355314512377
0.723849174297783
0.907708824692413
0.999999133550537
0.999731985052502
0.777002921789159
0.931796800598409
0.771233043248775
0.427866087971335
0.566387259267871
0.585669233304372
0.994151402874906
0.782888753327685
0.612773860059824
0.994082435055415
0.697137670658383
0.581601109626864
0.307746477829826
0.999748440643184
0.469797152813617
0.773551403589076
0.996586897571389
0.646399471269528
0.370326200025491
0.792126638460979
0.986637155606543
0.488968058403134
0.71325960002787
0.946068783551659
0.593554140202911
0.737162636830396
0.34908038179957
0.999722026635687
0.985514443749983
0.727493348734415
0.999999085684673
0.707358972722361
0.436103978707266
0.900192489004022
0.904107195849913
0.764008034068448
0.780132705960569
0.901226108233844
0.750485042131463
0.656334026116348
0.293254171941294
0.884797473762432
0.958825140513708
0.883328521932946
0.370748636525268
0.488460429490719
0.802770343129568
0.939873176729436
0.978902345311726
0.595230807594759
0.97528088482612
1
0.993239784691902
0.952995610466925
0.999856755039426
0.43729091634211
0.858600026414932
0.569253501384005
0.857170729511391
0.970985025791022
0.995812532232099
0.609460158786759
0.931081727876509
0.879503465532773
0.89669755186851
0.996143937920628
0.614406517565159
0.883442741073003
0.422150078373904
0.998162817170338
0.837563821897569
0.341897051260971
0.492872266030534
0.626195926373332
0.697877094043204
0.794805501668549
0.59184754016579
0.756965830473046
0.769607810483623
0.999977904234147
0.967744669197825
0.870179838029824
0.572156626968427
0.774889354857463
0.658203050485097
0.991534189713428
0.430611330836784
0.999999999870155
0.791809117697455
0.994658847700413
0.845759152434968
0.761941638311954
0.994656680475432
0.974366083318527
0.705843442666707
0.751751202004951
0.950140878817861
0.48166983660198
0.999999999999982
0.705839916057576
0.617218205216396
0.424958131959046
0.798820856686779
0.546646303272645
0.975657012141692
0.78265555499415
0.651892575248625
0.672495076137722
0.996148520005801
0.360007058889054
1
0.818128218090626
0.876233787062475
0.923089654171723
0.732834837067941
0.798090128557302
0.731296625688881
0.528038639481061
0.995264970659597
0.409037667360377
0.999492491401609
0.997745322102783
0.353411009226526
0.723645379250301
0.737148639625531
0.999996461144996
0.822756324525753
0.99999878941092
0.74581522464857
0.92946637981224
0.434019500220441
0.331507272957976
0.939085858657383
0.983257542274715
0.911961593091267
0.439474594549268
0.706256918274398
0.996571169039844
0.828022016791969
0.558254583322393
0.998683802022461
0.97886572984858
0.998617290463314
0.615556065003439
0.542750410233088
0.719937695694394
0.999945824682469
0.958647985640585
0.634166809381574
0.972947609945537
0.747086857103903
0.96634024416539
0.784260209550252
0.999741505518686
0.828158101403043
0.814767208801356
0.974566450313277
0.941553022049418
0.98810174511169
0.999999491558087
0.999999999998379
0.611295715158093
0.31130129572217
0.684098438359562
0.484113036279637
0.938532032773188
0.982216017976816
0.99962976717343
0.8329794653265
0.611981072009732
0.986523460849263
0.958075200081615
0.633538590522488
0.961147069556394
0.850730047931216
0.286431875299968
0.930224238931327
0.60993361924825
0.895658180960876
0.622629517359518
0.978141488828145
0.999969087009472
0.999996287296876
0.577691513627366
0.996359391148619
0.934167516343046
0.270890644313815
0.944056284029075
0.984750794063155
0.994388342396089
0.952542787580194
0.995720091988828
0.960068046898613
0.958483055529199
0.53366402356641
0.489907773347776
0.259903217751249
0.998236853270784
0.751152800936431
0.922042651720128
0.785559193768137
0.998557521622205
0.549453451563412
0.853031489291194
0.369136558353137
0.617533270436205
0.532806021307315
0.92841336026269
0.691308610944466
0.916320494651802
0.657438453571614
0.505147030787634
0.878967474417682
0.990693197865863
0.58082046424758
0.978024477626765
0.654764119890319
0.9968712390766
0.868300926356411
0.624891579158153
0.952982314286675
0.588506756366981
0.99995805787587
0.752549999599821
0.533361211123297
0.98573588560747
0.677929287188222
0.623712942733106
0.836165272924495
0.997421650352444
0.474398460566094
0.999999998693678
0.999911120567951
0.99824263019115
0.999996826026856
0.972847685278637
0.998662088734889
0.719141358574135
0.74409617819898
0.998737625726727
0.368163501299547
0.45541752072236
0.636275282163804
0.570900323080075
0.992128362323378
0.838750738357606
0.916464923335127
0.894747500400821
0.334650268929446
0.999759551165729
0.314281273394524
0.506722672854007
0.871496756040992
0.975744963986437
0.642319486519467
0.918481382336083
0.981723881125695
0.815006417288616
0.946570662019919
0.854562595929778
0.999900447527559
0.941938632391418
0.957355000940066
0.999541480307242
0.709575181913489
0.923429870602768
0.455269162860164
0.542506409690946
0.897345416531721
0.329781501197598
0.221722294570419
0.999995399832975
0.749590460966859
0.943027056047098
0.611603613954212
0.663712919604055
0.657227269549718
0.945542937415698
0.769770338028291
0.727869246399767
0.710274888174929
0.998712164058851
0.934699170443696
0.99999999999623
0.692296267526476
0.365209226765084
0.990942304362234
0.561784208603324
0.570310360726049
0.402006314307914
0.335929929874806
0.912275571488995
0.999999999999985
0.516601680761861
0.965766839348359
0.998435913586557
0.88661135011943
0.582811786746324
0.974324223056494
0.853433953891086
0.999918248016225
0.813472514065629
0.755159722016184
0.642978648086051
0.877091924849031
0.45653484871997
0.643008378901915
0.734532519015715
0.992852076340608
0.454079108942616
0.789657484895867
0.999173070679559
0.4463403968338
0.999336587932607
0.669203662915501
0.887652393029985
0.999961482663391
0.285420350025451
0.999289156481336
0.999999952187079
0.606386069039915
0.868652509049351
0.391483031202588
0.620574661546612
0.746313348294225
0.719591249747253
0.780380686531074
0.678146356224534
0.970612824791223
0.366834370800924
0.99994294918567
0.927189534234694
0.835279263391057
0.505897276361095
0.700721123033099
0.808293573056507
0.410809224189351
0.997256199357813
0.465573605259464
0.428026189094716
0.444851383579269
0.754258906445821
0.549399852898095
0.41751357129971
0.688609269242159
0.999785612248442
0.569949139512463
0.947171134790826
0.630813072730583
0.998717437808985
0.877728144149338
0.45496944146893
0.947872255022824
0.946259723001211
0.995203197447901
0.68808651946959
0.227462991883783
0.719146622389529
0.855849377687575
0.745332088847373
0.518969037410688
0.359208810949256
0.382178608657604
0.869863441487834
0.738421556867881
0.443417344242262
0.991666761205663
0.929203105257016
0.481197011644245
0.978715608518283
0.967340241044542
0.668828307533405
0.434528861531201
0.794169587854152
0.932314548900314
0.549014861196953
0.985931766199394
0.547591910323683
0.942493449158048
0.560663755720489
0.839088402515068
0.888958562294435
0.850186509057934
0.797126831112742
0.932448109967425
0.774122327661222
0.766092231611977
0.544028206238153
0.729084708206464
0.775240048401746
0.999168257126285
0.975803405885314
0.999998225256364
0.821818346685799
0.688558141761434
0.999999297631433
0.620504042454257
0.568872861965934
0.963245907675244
0.637497795333371
0.343078629301561
0.992600036279378
0.998246002376633
0.966793951586465
0.999764722450209
0.98573134781912
0.878030164616619
0.784183488879771
0.481367576282806
0.605824232596569
0.89841461828968
0.999349422609351
0.759158858703806
0.288950505310448
0.987176187842938
0.989996898250396
0.449740274992406
0.826840066265778
0.901634864270883
0.992369199805856
0.228264467917026
0.857606737598354
0.880696879084542
0.878119602256777
0.95220212701579
0.999999811352233
0.706272981201935
0.93566331131111
0.648739742971205
0.997921686704315
0.47295254518554
0.976392940923182
0.99980749704222
0.780150882157986
0.40921967169904
0.999999999957062
0.560544868662286
0.468144104444141
0.481079688817024
0.792417376665984
0.999983896898001
0.766426369223429
0.792152454868271
0.999977242779593
0.789875193297355
0.366886031296913
0.996703626132186
0.959245989234465
0.93649237113358
0.675036700348424
0.93084841140568
0.51396189176296
0.996937663807036
0.745740132151351
0.612516304522871
0.515207385089577
0.616487069361268
0.234029522164758
0.287499851569109
0.332363648437016
0.660813360079522
0.918567164986912
0.278805288440416
0.996654482477262
0.997682643617767
0.729266768902846
0.822298788947441
0.98998287562508
0.506047353477077
0.951296018916137
0.796633860894646
0.960462084179106
0.998654894286441
0.576843744028516
0.902705716240338
0.467275012904539
0.997745814379697
0.929667838838947
0.957079817264734
0.592847343642019
0.861754462437476
0.983771008675134
0.997508383758589
0.346775711480134
0.53823478248552
0.632513672271882
0.88262802463652
0.35627259870581
0.995114703389746
0.763246821398905
0.776694717755395
0.901428366379119
0.948859399149831
0.867173762590287
0.677750330013506
0.999134426724567
0.619148627903063
0.976566360874536
0.999989859286137
0.905140294664448
0.470383525873797
0.757479444664171
0.999367220537038
0.454811830857749
0.945495179211871
0.991159901917277
0.7852040114164
0.995188667873288
0.82718301801308
0.993769571141698
0.57224806006308
0.465134160814898
0.539355843736146
0.8390296018533
0.483095456575263
0.966438484616947
0.999815591841202
0.968022425078865
0.801822787590995
0.856419851557686
0.738385676228106
0.999999817096292
0.999455115134013
0.999678726414271
0.760427718963263
0.648825481863707
0.82132173072048
0.632469422589291
0.976995632638916
0.50139356388685
0.999207187605386
0.306481913435003
0.99957034860909
0.865824739868499
0.999820834454346
0.413448752446817
0.330493736316567
0.960200637700479
0.237994553179297
0.631815141352653
0.714614512757888
0.991133567860092
0.636498334393335
0.825299677069928
0.792969401440957
0.881042576901659
0.865345164962397
0.999999643644525
0.847898267699814
0.435025936785453
0.965800193687439
0.445505891670238
0.699345565497412
0.999999995942235
0.996869787332822
0.999981192469434
0.999999999994309
0.983607480080001
0.867856517412517
0.490954244387918
0.997984345109317
0.995381929475497
0.945151029676135
0.749285422503201
0.999999630524809
0.929390416383639
0.998141895931284
0.78075082031361
0.715348845067126
0.942594099009821
0.960941169989293
0.803567602385713
0.999999991822063
0.935760989798838
0.999619050076411
0.821054640852447
0.429725164990491
0.862665486309024
0.999717752207842
0.569741601001062
0.418217283403638
0.972315265266011
0.910523577426547
0.698163537572391
0.871537436769798
0.999605877755296
0.961945726049055
0.848357170263631
0.546947097879782
0.999943233587778
0.999989094875098
0.996665649303533
0.832573869931203
0.682080822210432
0.998348786295333
0.516667089852761
0.957730882195954
0.874978339064148
0.800046643029257
0.383535057964401
0.313997012968197
0.32592093279254
0.528614044522133
0.848663274686292
0.928189506078203
0.79877770635919
0.987634600889339
0.498645074893088
0.541018413013929
0.304190164642701
0.845775021059997
0.989443024690805
0.749171205394184
0.709259290244416
0.609819637097117
0.859294288749286
0.350631858574029
0.69726360448639
0.382538623019816
0.936807192108272
0.893246599747745
0.67715448548406
0.553664306553857
0.716374629286317
0.896856138457246
0.996585601484731
0.73493185648652
0.782213677685322
0.997196947419434
0.621194814596957
0.779468173571676
0.843922465260134
0.978216404226809
0.993168447361977
0.602980559500921
0.656995874202415
0.944734092266816
0.961712588559506
0.808145872879203
0.999999991313405
0.683676941739823
0.391023972470386
0.997640444451697
0.879667586319374
0.96212284441512
0.888066992446853
0.981149651821131
0.997849004515835
0.717739892251779
0.999999995050201
0.542425757553721
0.892764345415312
0.968441896107285
0.453622508825222
0.56589693862924
0.437392842097684
0.890957714390099
0.374689234356636
0.548301053193804
0.930560396542793
0.957287985268559
0.889152048860599
0.719378996368753
0.960585133108038
0.999871122022678
0.85649520766677
0.845123132182989
0.985419491341946
0.966423042534222
0.703382281569322
0.803031219249801
0.560511573144763
0.998309379722735
0.816144294333998
0.917694438677
0.431937491216074
0.816554490460565
0.862850950379693
0.999895277344116
0.973903807078037
0.915246477866827
0.992992657567717
0.58624660269289
0.474622989824807
0.866561438671294
0.465116644939502
0.999761863563427
0.73428216472186
0.917044207097353
0.998614920621518
0.974112531445544
0.950280457614289
0.792842038729799
0.99979976309874
0.379343053582227
0.678871671712015
0.468981257005589
0.695111801328854
0.63231352207687
0.918176009401499
0.462655336941582
0.616962497762777
0.818925666637814
0.24300806752661
0.972052986734719
0.742742363783616
0.999949688259441
0.975268295249508
0.999917911506343
0.933831006341217
0.998401189985079
0.9929254469443
0.92352991574275
0.33872209939951
0.909446930586361
0.872780360261653
0.99500477588929
0.858948234844658
0.790899796474689
0.549460339789021
0.989386779972266
0.999999999999999
0.999847751390312
0.999567734154589
0.68148987989168
0.960381474889624
0.998486408415321
0.550729410995949
0.998345549574207
0.227316408282024
0.321671972663889
0.486885565507443
0.84314050172621
0.82428091284004
0.629591738822811
0.847873881303609
0.525230308267644
0.574546450254772
0.999997865652195
0.866338189803429
0.774437141469913
0.949397904626223
0.606628725119943
0.507191434744142
0.379688579705131
0.994749218616808
0.366378159926425
0.991428665673308
0.806628987342459
0.746924297870489
0.402508306705359
0.418979352595418
0.416335420220113
0.659989532423864
0.917122794330482
0.383441821322576
0.935202989346686
0.999329683183357
0.997774503683368
0.959324037632855
0.908604754813722
0.730854085994261
0.874174018202259
0.741203153346422
0.451282735155294
0.999648374792705
0.367680177850688
0.594415595454224
0.998241819443463
0.831225154394364
0.93061325860959
0.738643831745433
0.646282656425341
0.303508941592794
0.99974616373511
0.982624192868527
0.382680065449198
0.85678090546544
0.821200337947972
0.689773295074657
0.969695300653475
0.81734622283815
0.848626288484493
0.967553933870913
0.999999994288241
0.958649386339246
0.792865244156528
0.897601553256928
0.634499254095396
0.993825718613813
0.755968668789514
0.993045834558766
0.979137571112227
0.922043184286156
0.573274981024636
0.98276753000898
0.893028453232021
0.874401595150933
0.802254306846967
0.633217922434284
0.880583401647307
0.93950188258814
0.999990832084219
0.984331391748561
0.999635449095617
0.791914471524229
0.754662782262376
0.894384365898404
0.555374866315625
0.982359232572464
0.542765013573972
0.440606568294284
0.845412021112907
0.967068159073376
0.743986404077298
0.978463352287141
0.878810193371584
0.607793212057615
0.918347782237656
0.85800921021351
0.579281926629015
0.979401380463433
0.955197665415544
0.574456143797828
0.999866332461063
0.921929185628418
0.958725837752439
0.971489825116362
0.774131508087772
0.999974093427751
0.918545967365193
0.648266623908762
0.999990577939348
0.951586467277385
0.737420895312551
0.719859678968297
0.994764056531047
0.926862933901567
0.820261894216617
0.841999522551906
0.278137333755537
0.388432095867067
0.644683040190732
0.371533744814124
0.702206979201863
0.812867492126426
0.969897896847564
0.397980740462573
0.797790178509583
0.592422509798457
0.949801411629003
0.424025050275029
0.97936453369286
0.973384658121299
0.893848105187124
0.999999999356043
0.593178818442411
0.934987915398562
0.965671425323507
0.951315104355084
0.781883001856984
0.830608514873659
0.97971517254084
0.469483598638124
0.672551504759075
0.999657933706174
0.961170764701474
0.999999999999994
0.993844955824287
0.999907959226049
0.810630488447333
0.855775799530942
0.531793889828519
0.689353884794993
0.961272410382875
0.988132362668651
0.940895920989088
0.60848818734068
0.540818504815252
0.437128763655028
0.999070725542314
0.846738552074629
0.999893004949691
0.609232133063768
0.745061017657256
0.99232778506896
0.237285756301802
0.779766847826367
0.957670987115428
0.773531994446912
0.880910815268641
0.994197591579531
0.981182614600833
0.554501454405048
0.537960096244323
0.975587130621461
0.997688719533142
0.997995603194617
0.699616639150807
0.602503921613951
0.991905314881983
0.492447311002178
0.768255768289092
0.487530024192182
0.802239973990007
0.994598372382906
0.402145254310158
0.8672312237917
0.644980786460651
0.71840464322332
0.596535022914365
0.358501758711597
0.888603333838577
0.892479222037798
0.53709910033993
0.619003405607233
0.530467612114944
0.405630477275211
0.995893726482142
0.496439920913445
0.992235894252667
0.39393873062842
0.662826345751356
0.73674578894226
0.87116155991076
0.292354355501195
0.902475328918629
0.42062802262981
0.920165037904687
0.999771399273352
0.815987400383401
0.589751583732505
1
0.674041135674871
0.401910977136923
0.73408717542216
0.788401829634761
0.649170353960988
0.840036972643838
0.97877649457424
0.560589175230823
0.842358635139568
0.857869195667695
0.658040649497779
0.795165484769036
0.574424028770535
0.999996444851252
0.992352789760384
0.740171613627221
0.771165302215434
0.690950619242323
0.780748541414897
0.981726690483401
0.742188943207953
0.875619317223793
0.241512480323412
0.347062616825011
0.788929170372169
0.99998955303716
0.736838118787371
0.997244552200147
0.512034553313991
0.830806524333999
0.754357066123093
0.861863577473697
0.838897934091289
0.684843969544025
0.76772142505402
0.99999999999711
0.306295491546689
0.599730451092875
0.555557309816642
0.436239651544895
0.920086592971393
0.662003668225594
0.194319539041277
0.522457164489232
0.93198019334716
0.768137218126616
0.840484227681538
0.777206916343326
0.552982278806203
0.916556822135045
0.942254261665845
0.858840923312141
0.477867845436197
0.31218669816589
0.816647679739993
0.748452040871243
0.99917772881335
0.999974268561468
0.982401283683947
0.999413454274279
0.999985361239157
0.739795779295729
0.521898850313238
0.652916040652358
0.591585093707285
0.843856041473559
0.59531268338917
0.659728854127514
0.961865049566944
0.981501820226295
0.957592738091728
0.999996450880145
0.572508298833146
0.349957755284514
0.846954431529091
0.989195850512495
0.543462270685399
0.450354921986408
0.93028216211564
0.851186921337237
0.991201340167115
0.642005515340175
0.829592901844636
0.802121316738111
0.847659833824578
0.883040283910211
0.709655223140241
0.994713916004339
0.662149030090579
0.852532729988732
0.841587039456096
0.937104039360283
0.721771683451749
0.698046476530621
0.988413873639444
0.993207275947518
0.810420249699244
0.802410350640472
0.802765918263733
0.905560328999648
0.407866653803593
0.966514636939805
0.502838008229205
0.705519832597245
0.771336440808761
0.51672364733145
0.904336086774734
0.701416573350419
0.943251640239625
0.968014937973611
0.877080074219466
0.686081882596904
0.999999869431748
0.427368199534397
0.988375801652076
0.825648138923993
0.862693677713124
0.538195136427802
0.398019197091996
0.971881065728587
0.731178216808732
0.416551323551187
0.304449955856571
0.939359578382255
0.478896558634655
0.649827544914741
0.751686982139955
0.643770139069181
0.428901879186025
0.868780900145937
0.617556190326224
0.283938640740243
0.999006815258324
0.999998976353328
0.968713911868088
0.99887760161995
0.864752510533465
0.682691562591298
0.999910043870704
0.999991643050296
0.970965238615124
0.923402871679622
0.996200793998201
0.851399355787518
0.902044079322052
0.998812904398281
0.421152997011195
0.752414504831875
0.667304891796288
0.772801458516847
0.406593768158781
0.993711740155979
0.516386221241868
0.611184940702712
0.419988929032489
0.620341813048459
0.958754251270923
0.913799883033561
0.579844504138678
0.990919499360222
0.999990949411117
0.772390939827341
1
0.561429849619745
0.55333882065586
0.993521505989034
0.562479576076661
0.999864261758447
0.999263755786491
0.99999948762667
0.99873021949419
0.997601361282663
0.96422068603447
0.7783835668106
0.830400261451088
0.953497706572751
0.307545757202641
0.936157335257909
0.571621633244067
0.758136862875333
0.690809360324225
0.999999999995394
0.897825115328804
0.896430587553931
0.950653906710334
0.996524965877145
0.936914624496669
0.842212359740024
0.349746622654543
0.962345388691929
0.827270447534176
0.494598346530294
0.992323497734038
0.589657811887455
0.562827472858513
0.48089147884082
0.954034892944514
0.640770306998716
0.563730030332152
0.997431038926016
0.998742789913202
0.998600926167849
0.835143654625663
0.502813202253393
0.997105218505792
0.176927969074667
0.999662264700169
0.967158381176605
0.880722228509246
0.336640354457353
0.54997359102384
0.999369627050733
0.982677389561249
0.260852906891335
0.999999897273509
0.956927903821721
0.99994676139749
0.997045022451288
0.999999999832979
0.997261034843331
0.961360882410729
0.999999999999995
0.486650224099134
0.763398805698912
0.991363085943221
0.593876810387893
0.997136505437661
0.959268377670182
0.999756985824963
0.962248444140638
0.991632511622452
0.998997901560939
0.986473283417662
0.886991086009567
0.938142766133966
0.984030045656244
0.762654649642984
0.561663410601179
0.918614340394709
0.875889796278771
0.934837399290241
0.95308296060037
0.827615706586198
0.410856682366672
0.401190243320427
0.488239908832222
0.99762896209011
0.875651018380675
0.990373656361475
0.337494340260456
0.943811678159785
0.997909719713895
0.998384372767532
0.889667188766834
0.991896155934417
0.808748680680192
0.999804468489357
0.903955070872326
0.971528315584077
0.84787973760021
0.999999999999971
0.604772562921887
0.626408678904055
0.999998390210683
0.999338921989825
0.999999999999992
0.971064525787644
0.963848550264941
0.966215638125028
0.858987189180894
0.999997440353665
0.650296118869723
0.82072842518516
0.51677625128937
0.988878966551961
0.690063784631502
0.99999999604997
0.905041438099247
0.949663468071136
0.589190130196431
0.892287708520043
0.472244531499478
0.841171330607718
0.709010719085093
0.582499229111143
0.999999991180649
0.917104495782737
0.221283076043151
0.680942338432239
0.83948341676095
0.994256948769778
0.673142973368791
0.644465621495014
0.946443057421087
0.999672368363855
0.548231362472163
0.970236108934738
0.650984256747629
0.999151791841399
0.999959143361893
0.351348141932813
0.680949673645721
0.262915618811551
0.780571353190773
0.70036277150829
0.62514393728624
0.796731203097387
0.995834628991875
0.966369904476687
0.907912563100558
0.23866443021317
0.67742064341859
0.574424906201676
0.583285590528542
0.944369821757145
0.999997414746445
0.514240436096302
0.999999999118673
0.71231973322563
0.791168685083868
0.766516332290236
0.856690292708977
0.895877942935179
0.98893752461123
0.781806807718714
0.372326935979064
0.88324907463717
0.810329835715486
0.505044546443925
0.318024768560134
0.514604560024167
0.999999933412602
0.724130957444047
0.780576793575401
0.64735701023219
0.975755357943096
0.337773291531258
0.663739228853842
0.680007288937265
0.999999999989158
1
0.491522409778689
0.930317392782594
0.999999613834662
0.999799637335946
0.854674203621655
0.993245586124251
0.635712109881008
0.774975364996888
0.753218737074683
0.941542557422858
0.935077490381988
0.999761151652308
0.507233808088597
0.840144902435936
0.994986217165985
0.999999923237605
0.997742001481703
0.883638970366497
0.74521976084463
0.999973725170628
0.996926768970097
0.610382071374683
0.981774995805007
0.958614047928681
0.778880911849117
0.486709318507362
0.941454168796058
0.666523125951434
0.638243918288738
0.999999680905339
0.970112569210477
0.681454650488154
0.975459034285639
0.867542844857008
0.525588077356826
0.730532793336281
0.753195453777719
0.851268844409355
0.51706845661255
0.223394022448507
0.999204957252425
0.868490162641584
0.707343407472307
0.749000348488084
0.82736672647782
0.293895226836452
0.558779374708699
0.993683751463284
0.759442250330059
0.664180332268935
0.999999619775472
0.951560829283512
0.667670429477879
0.188580262992515
0.518343974302934
0.762483842846735
0.811974768995937
0.941739327538619
0.743719690338037
0.998805220800548
0.562636927785272
0.993456793567189
0.673714655398476
0.893861398095853
1
0.999999400722602
0.762088675153106
0.69728284277339
0.953511872984014
0.62341917063654
0.830238259265635
0.854513753266147
0.597643064946714
0.404150974749637
0.78141612924875
0.951040436443845
0.392399830028574
0.995124252755088
0.582437297543686
0.862954563520633
0.660414480102702
0.965192399848399
0.815882860948009
0.31351935921405
0.617726827365681
0.843630155036513
0.456197227941149
0.628092060396188
0.49627631904549
0.978881010103934
0.973145083660894
0.895696480425944
0.979040183157492
0.703759990493515
0.65955066700556
0.999999999999977
0.749803070489816
0.787666550317929
0.903707896572103
0.407883831809072
0.430631928182014
0.972904385827287
0.998792057907364
0.474339306441691
0.937285281459727
0.869195405305829
0.54335952616001
0.68481303047898
0.778711935011853
0.983043992473342
0.703964914121787
0.999882775383959
0.926014547614297
0.768248318444793
0.989492860827
0.999774781472471
0.747049940216769
0.950180249988697
0.673962780159042
0.996463410786602
0.999865432438676
0.999999782323622
0.933189847370592
0.999999885942277
0.514756219370554
0.701915136653023
0.58653535893111
0.999998418018729
0.284569259122691
0.817131393281393
0.551946443380469
0.727101719740235
0.9988714587288
0.187146711547612
0.647242141269917
0.543115791910554
0.916519104716144
0.642843383361694
0.850635922120579
0.82246432989162
0.475546959198311
0.150515483101271
0.587538358665541
0.32747915438799
0.317787958030371
0.992737411725854
0.789192166988121
0.583000854447294
0.999908769379081
0.970574947913875
0.8867358793786
0.961928776994744
0.99292565397784
0.74043954142576
0.806658489005715
0.998018272810691
0.703132041324814
0.47596460711907
0.793930308357709
0.802518587960707
0.735764906310016
0.985182396578405
0.684665702344351
0.964958631118148
0.702424529487733
0.41148236718323
0.764834622024564
0.998569202469209
0.502748406071035
0.605615700132981
0.711654761848801
0.928053953750823
0.57075049381421
0.676382484272589
0.553105505140185
0.50055972308839
0.349829393147762
0.449843281070659
0.271731890796875
0.999999999816098
0.585289800009986
0.394594557221797
0.938593994615439
0.99986946067041
0.888276801265428
0.747293764959257
0.172170262813839
0.998673114010071
0.534077889043843
0.899161473313961
0.882444374103021
0.9994771609507
0.697755691979888
0.978263475338624
0.462338865420463
0.928079243734162
0.583154776673299
0.381608429285143
0.503576283424863
0.953355258730739
0.999997991748228
0.349139297282259
0.759272346503659
0.999999981413965
0.584399033923244
0.888827189702682
0.762566370082047
0.365863856688791
0.408164180139371
0.983357852028545
0.438388145947809
0.930679307053321
0.938602256005397
0.846778306932753
0.801363266203277
0.999999931128343
0.938519378623411
0.594968716568164
0.999995233877112
0.977995531766716
0.999887237971786
0.498177937431437
0.437876501159818
0.603469326475362
0.726449410047187
0.999933730555045
0.92094214164032
0.992846527353699
0.661495889642192
0.813424799176007
0.675612178944857
0.986314484046795
0.596088120763615
0.844121295461567
0.98080724145119
0.833061900889547
0.829534649626259
0.999948003038161
0.835867068318777
0.806056780880827
0.922564780220581
0.541988500719797
0.20674113691569
0.801947504131539
0.955758589403645
0.393412198097984
0.787896549391906
0.481213020900946
0.896243610733006
0.595151976592055
0.371263495351424
0.523848311973039
0.973743260200256
0.231480943303956
0.999983062687907
0.763923132393841
0.374715901054485
0.342100981903237
0.89769557855208
0.999999754399802
0.242405475654724
0.716394083613481
0.867613330910351
0.895253141127676
0.997945590250734
0.527583744136646
0.308189268579705
0.814050446927351
0.604759176097353
0.440400995823399
0.533327577727624
0.714268654515498
0.998559256677678
0.495853425645494
0.998051805807036
0.960633452387888
0.978741240569423
0.434275244390235
0.999999766045404
0.411365168257489
0.989457218788184
0.923701533147839
0.935011696995372
0.931816204097955
0.999232908637879
0.985548693283397
0.992595238831491
0.987923534463183
0.893865482380178
0.994873359379226
0.45601579139472
0.958056095792522
0.561966369407175
0.664624742688365
0.999997503177004
0.999994986162728
0.957238843368721
0.397152034305748
0.961651568736493
0.5773167250881
0.997241820178451
0.81829137932
0.831138077667678
0.599529590929061
0.745032299710423
0.73471326156678
0.816861701222327
0.669059809643739
0.459672051002001
0.962195910881789
0.655342968894322
0.615508042320089
0.641109239061284
0.999999999976142
0.477366854580671
0.99927006852464
0.395539031984039
0.999999999991433
0.413905839923095
0.800102274650886
0.999999597058324
0.570957235136971
0.568357956858452
0.997479815874338
0.874119864098548
0.595095151801025
0.489987048794301
0.679116087961461
0.758177430809422
0.745245151061739
0.989086383839268
0.636592596637399
0.968289286485867
0.723333317313391
0.382089573856242
0.768918483765513
0.99260351539172
0.961888149572978
0.999999215292239
0.870144408234907
0.991674754286253
0.758597525147188
0.917011086229473
0.573249506878277
0.716717235402084
0.710318295612666
0.924732220200127
0.664916657832499
0.999999998817889
0.996808429191262
0.837045603362637
0.988059184412868
0.885043122090419
0.298207187159478
0.319631409213671
0.983443391575262
0.133043641167832
0.966557728320609
0.708488843569843
0.514580738845143
0.35668695212031
0.956674903250894
0.647352248096878
0.328152076233777
0.35435226971054
0.599067520772339
0.271722971754743
0.864726280016941
0.937898181171801
0.435453015141389
0.611285262725955
0.507593541686662
0.805521117678582
0.435539056490498
0.972877714693164
0.772652830785492
0.966905682853724
0.854940487252692
0.986525144857836
0.97899311505932
0.577780629810177
0.583353531618477
0.779062002399849
0.999970393198102
0.386155349858638
0.298719512862074
0.846800091487883
0.911893233989548
0.655642524368795
0.817919967588647
0.981712944349146
0.692206741455698
0.999921796056745
0.998405746699519
0.996006162033175
0.302019025545471
0.95693917185909
1
0.993825954383783
0.722688150279782
0.915818727493496
0.482033288966638
0.245080847676907
0.572416664797954
0.56050563559677
0.920527097070652
0.843104226275453
0.881526699718798
0.900014138551483
0.561194137040404
0.403357322685864
0.65248139235067
0.561537974801105
0.615390492075691
0.74669571326032
0.418719083241703
0.888597594368259
0.998764950661932
0.972333191959011
0.999976511551685
0.973618072811372
0.34938040900235
0.691083104043969
0.96829683961566
0.981568353923692
1
0.824832992768894
0.98696593775874
0.769250448241318
0.999219674345342
0.996626075830108
0.427451155218125
0.323048031876625
0.149972906908447
0.861960821382879
0.858109155346389
0.841837988613411
0.646379877468847
0.666802935057107
0.921446978875934
0.302234174255313
0.935091287271642
0.992856020510308
0.734833717009765
0.358185962753238
0.202427893231598
0.498823587305717
0.381895830730063
0.848061422843224
0.803581346657418
0.591519727046575
0.999642965561598
0.99999992436806
0.998726245585596
0.698117489618373
0.479860297405622
0.493486422131321
0.995210859271798
0.930761996310961
0.87915111884733
0.881759018348356
0.381978839213343
0.539539523960635
0.725486760252853
0.984918959442095
0.99984647184101
0.978559141498004
0.614313256518574
0.999999999925294
0.999653976895372
0.891946072781155
0.945981086116116
0.454426486644035
0.892546157000732
0.81881773155094
0.966865998234502
0.999987638906114
0.604171788256904
0.999391921603563
0.824260800053837
0.624641613192561
0.960380575986506
0.975619115196392
0.365667022772684
0.573913567434629
0.993122433780174
0.830825210159595
0.643027126318673
0.561574024591812
0.945160581063748
0.376859965541159
0.945788785821864
0.999999962666471
0.906344087729569
0.829966072069188
0.997385636629345
0.988651803848588
0.846042400989862
0.620609075971571
0.850040730049486
0.824176080822316
0.819105954005449
0.772860937981695
0.745139399434059
0.861598150276904
0.903527167424614
0.744720272291107
0.781511692619487
0.864206252449374
0.999999034579043
0.679800263052492
0.773688931453904
0.80816060393979
0.938891381120645
0.268484713988105
0.717100432708193
0.329889835029189
0.784142658662287
0.632121510316956
0.71040778177434
0.904482009219611
0.999953316485063
0.581192042918064
0.32830680605827
0.552616293206409
0.996607385213418
0.851450949913553
0.262743871589381
0.955085798681934
0.999999999999822
1
0.351501827356927
0.998928096548103
0.999966474833252
0.996271742410753
0.751596717364219
0.407766670564767
0.999993310505465
0.877579988781753
0.715041662101694
0.412078473052397
0.95947407637025
0.999914371288118
0.274566085207443
0.966794580808244
0.744313659572322
0.586178710143633
0.999776474686334
0.899473384333804
0.911932910316483
0.888882432832949
0.984722043106993
0.459763595611296
0.638337882625647
0.999001723966041
0.266628616437187
0.897388766089518
0.446248762843844
0.554434512261777
0.685773388645958
0.637283781743749
0.939607838586709
0.999441109899076
0.999999999447368
0.608986133526345
0.93338785054806
0.949581759591996
0.334494962313876
0.935530590700629
0.367166466452097
0.999593581783027
0.320439341073738
0.999985468525189
0.837454439922668
0.443852604139595
0.899641997230124
0.524082099277921
0.896592128544495
0.733372347454351
0.998237979062267
0.947876645287588
0.884636223830213
0.607251776045547
0.998878124368775
0.997134130706487
0.999885651625287
0.797455377850575
0.966440586288528
0.949925647717345
0.976337349852622
0.841351034087157
0.984140257447874
0.30021712968314
0.792838991434545
0.287718578921978
0.654206526479885
0.571209194743246
0.988807515186944
0.903838837118609
0.997879891321703
0.706077005398238
0.800110795359326
0.637541413445131
0.928230852298825
0.766141884374537
0.785563314209905
0.796476984278975
0.826538758224916
0.965084126858464
0.998424884812714
0.982544807128667
0.800583223174503
0.224090533604286
0.93204482401292
0.987093116551062
1
0.509814957465409
0.990085750817187
0.837690749752916
0.958044447601342
0.676119295266645
0.869927547721321
0.75550616331947
0.996620348400048
0.999986137512742
0.792580449625112
0.869207636905335
0.875410731564224
0.775398669580366
0.911406041214905
0.43796956406816
0.956982611638597
0.999785051455379
0.850938130673004
0.993711741945185
0.890707705103603
0.977635821341952
0.756906774530918
0.986269279179942
0.878103963770343
0.580887346162252
0.99896530525611
0.97449662321597
0.864498815955608
0.875785565196884
0.601340885061397
0.967007572027448
0.359025821935158
1
0.632230702279452
0.992545090342764
0.379944721329565
0.43616988334875
0.999510750537439
0.551479496923932
0.906207217875851
0.912313306134911
0.646036734623824
0.686626956504691
0.995589155283434
0.391097910794203
0.92547153480729
0.996384903593511
0.999952411216709
0.989294690253022
0.902677889169619
0.943191519046039
0.99938592453329
0.789130106175673
0.690212342652294
0.751209859733813
0.706794905762281
0.356287956925751
0.948681599932091
0.660680974775959
0.786159403444547
0.523014093128614
0.636365276578807
0.95781554243394
0.497752504412611
0.982847863676527
0.917109678042657
0.95803646977208
0.701693485676897
0.465614517513548
0.765027796295875
0.998657641103366
0.896595518885837
0.998951276098746
0.933118945973479
0.993539353436037
0.594705249879477
0.371104846847234
0.999999999542316
0.860126841979207
0.998535361981945
0.991830699670647
0.548364645038735
0.824557601768152
0.83627023036558
0.656198103245833
0.996839194543601
0.536784286262212
0.850175253245042
0.626868710606269
0.50047030203626
0.750717788966501
0.999999999718828
0.733015099521109
0.84603920725996
0.985429493273806
0.290911347779792
0.826471248813439
0.865592501307065
0.908640031676026
0.960004198860064
0.998829877372132
0.688611014665096
0.99999999999576
0.999989639734868
0.993196751113133
0.611763956771551
0.892145104729145
0.951912578874041
0.999919147849355
0.961105294469367
0.434072743932249
0.999462151173898
0.999999999590568
0.958786074617544
0.997153142828973
0.830413538722894
0.840974849282404
0.656616368312403
0.999999999999996
0.953654641547574
0.801888025367569
0.956530852609586
0.859496330183431
0.709356478646756
0.773128619079955
0.700692184523336
0.727187373026407
0.998698201769163
0.992937894828594
0.986323452339427
0.453250965741668
0.997048731659132
0.998177720511229
0.405783932385788
0.871316408526429
0.982275818522531
0.911242153926336
0.47985322907552
0.416638383223351
0.381176231977188
0.950233844146125
0.649148378812167
0.433209607537751
0.96744619354641
0.432463934719752
0.669587551799766
0.926547077807256
0.508827483903072
0.755061335429343
0.559609489960662
0.569412727595782
0.937595535231358
0.571333436295346
0.650709195691055
0.873586054223585
0.671779385286685
0.929974976836138
0.999984205419712
0.438030170549296
0.673182694580078
0.998601138020151
0.765845494582404
0.432719646497482
0.456215394054028
0.723941842557555
0.874234103572614
0.956154623260181
0.755345478537821
0.753940245968608
0.783453691918226
0.805533524451655
0.905576700307805
0.674490407025541
0.96676988427889
0.526653483224393
0.31766104780266
0.888452602882464
0.567461728458992
0.995766826026222
0.689579228087331
0.999999999999998
0.996580289383685
0.924686821170075
0.319095676671319
0.740853311176495
0.356707891568984
0.989049190886027
0.355168000321892
0.959843019740913
0.999192206658557
0.910922315002827
0.733057517341525
0.845535742289093
0.944674355527312
0.917343941338313
0.835529643865064
0.683063659196895
0.980070058343729
0.995588478908004
0.98806388590402
0.960673350374589
0.913255508564708
0.94799822931863
0.419675352138603
0.813069112054654
0.969469676277793
0.85422758037764
0.917697664094625
0.646319030713211
0.990045531066375
0.882149024228786
0.84230716791728
0.969708693616234
0.444411974275038
0.778286941129578
0.999940006343431
0.342556928208892
0.767291281285789
0.948720407216005
0.691924210034845
0.988061441010801
0.940338556426569
0.907162589711763
0.493056730193559
0.999995334986531
0.581585930439883
0.999501275888202
0.644705774686783
0.975839289219993
0.964423271457498
0.709729522592908
0.965255295327824
0.712688590464622
0.582084749757579
0.858764159820118
0.727579581082412
0.999820405555107
0.770187975928665
0.61639193008386
0.782059098871967
0.863183612337088
0.611491515771431
0.758880859579557
0.93357454314009
0.433254571442957
0.995291026410979
0.96848672695761
0.933771192178163
0.95917202011633
0.831623572454567
0.722646976482279
0.821411649840575
0.865773740115125
0.999513995148073
0.945473025163733
0.822664593948169
0.908107081798901
0.995451033424976
0.723843036626564
0.401357486170166
0.942447992277698
0.568187311873835
0.70867374349374
0.921657428614849
0.943462159958548
0.592194280102596
0.999999971341668
0.459506288254267
0.811849096368866
0.958027710898308
0.936534515366311
0.344862629120656
0.903771488404532
0.636028546957577
0.993196276326991
0.454991568741734
0.868898199323374
0.999970925283428
0.937141407220119
0.514374639965272
0.879117644883431
0.977230285788323
0.375230970981355
0.873245606854403
0.905145939186063
0.666968289042437
0.87667145627201
0.852804652285561
0.896420961755313
0.564955225527847
0.613865328685184
0.844661529183172
0.780580510508661
0.997874745798628
0.76961049218194
0.884851037517017
0.841576859499513
0.826684524951612
0.890081829959385
0.356236734440086
0.647658180995109
0.999999999734845
0.972727703141467
0.978744746286664
0.375731389103975
0.98941165510306
0.831444650647271
0.867149655430959
0.88147602822284
0.998401851209302
0.40840896087606
0.316794440311191
0.990248969166145
0.979682739907135
0.733694353637906
0.95164289873672
0.540212910666817
0.663033937173537
0.546840052535904
0.999999955008079
0.986608253188392
0.750006066865232
0.811213331302413
0.404913540122667
0.768258857124622
0.992549263364742
1
0.823922387766882
0.811304346619
0.98489847764507
0.60005301847458
0.459621221972206
0.959663894318681
0.673009400922484
0.446674648328127
0.682444581802228
0.8354781436852
1
0.937078520005428
0.577117897903462
0.975179677664936
0.930499939838704
0.959390511087843
0.99999999998136
0.97142378719305
0.271071672273852
0.596789815477548
0.522946996536003
0.97942763740563
0.795090688236684
0.858575160937794
0.973825118843384
0.999839563053746
0.915308579037737
0.52092662084714
0.813729643640674
0.915471592961412
0.73892472174994
0.913422090983535
0.517976388915849
0.898000981556786
0.816728425006316
0.94821838008411
0.999841884451844
0.321847880679336
0.999666147464303
0.870136866815741
0.648074060469456
0.771415256107919
0.987577437784006
0.952788982042286
0.897728473101006
0.534412146509181
0.33977203245465
0.99984665084456
0.925577641071808
0.999999850088071
0.30905713042387
0.943258038401393
0.361421184731288
0.992813462312637
0.999441548850416
0.999980939491229
0.997929128871274
0.99973706625886
0.997967844049693
0.999664489914149
0.613562837514912
0.946223769825198
0.92317518853931
0.999851076084923
0.855242742819368
0.210503850307652
0.862033410777305
0.926117396706342
0.821338960478087
0.826932800922835
0.765199226145131
0.914516604643098
0.994190183045693
0.999411090122926
0.665074491748822
0.418426507842336
0.950821417316282
0.736949242908714
0.740766368071764
0.994666690622724
0.999993923197654
0.997487942860423
0.779915336358158
0.945508061636103
0.983449570733696
0.977406732529624
0.974294057489092
0.818015747076415
0.729977275466641
0.957993053400453
0.999999973952151
0.666633078572441
0.63461902824397
0.704719829859824
0.828517979620065
0.738259583714038
0.513913780749306
0.620799442154895
0.99998419345837
0.993391698302701
0.573589499426333
0.922968518219499
0.626521290565312
0.902215947849457
0.949864961532461
0.650267012646407
0.999992807073665
0.997756929154124
0.210317301987118
0.643960809537857
0.479618373216243
0.885462044382814
0.606945375021753
0.992591439696683
0.769129658724471
0.991537996641549
0.760056010337338
0.650853432162727
0.858388952545864
0.240358250824558
0.51417539371563
0.897713708838226
0.994569753784417
0.932637051457675
0.852594420733095
0.957567181773874
0.940581221135525
0.741355900769311
0.241153443949173
0.395377667788082
0.758785420061152
0.999993006100537
0.999999999926383
0.833186272712028
0.999990080079706
0.397569715750256
0.842605005962323
0.473069687634107
0.996865097192035
0.809495379262165
0.986855494106864
0.666757474767568
0.941746819027054
0.787484028133545
0.855045442180962
0.999988457929073
0.998924216527564
0.40417195278929
0.827875668496681
0.978176964871933
0.976231357714223
0.930853750472625
0.767485431245839
0.374569383671286
0.787783004575201
0.939238510671774
0.556096689399394
0.877188176829227
0.9720498762498
0.80112639705077
0.90364667429723
0.259503375323543
0.781245420740996
0.749023124425449
0.192227650501368
0.707597272240458
0.408437580317704
0.951842321359154
0.286235838255761
0.777717249557131
0.992555071798515
0.972268288269446
0.947815662010491
0.737278351652491
0.400478862871097
0.803411599848501
0.483518933254521
0.960807200544826
0.473707607783111
0.634896672838739
0.939759945235299
0.990307565450062
0.912576584748068
0.990105412195416
0.888946154435868
0.801634465539457
0.793162875218566
0.921778797371393
0.857356438263454
0.983243526962439
0.920602109997611
0.879198653107505
0.633541561053382
0.998667399193887
0.991604747726509
0.920456896136426
0.998340368697334
0.998981019794567
0.582357671500205
0.871462601912805
0.550766708401466
0.508001863469927
0.918351559967924
0.734749505755494
0.316893690495898
0.750948593230205
0.96265322784217
0.963170390547033
0.425704489760979
0.998398819850701
0.33676050250011
0.52203252618982
0.860151186011415
0.345707715540806
0.99999968989272
0.999677135293824
0.567462333472048
0.99957884092743
0.886128988144123
0.410673347961456
0.901163440252774
1
0.999483751765154
0.946443123115498
0.643482749144688
0.387314968877513
0.98603554050329
0.635639884876691
0.999993898267124
0.424620614604046
0.983658126323653
0.735437924686728
0.98885798507798
0.477468102035076
0.727125023651384
0.983842524581888
0.831489462645728
0.696293249444325
0.686565475624971
0.752178104214784
0.529046677560921
0.887230376312052
0.998845849015693
0.258171337141899
0.998914203273236
0.670432681104387
0.670289902459515
0.956514627573554
0.801020427575479
0.388821729183972
0.725127204366512
0.801039047912002
0.529320651345595
0.829744674671835
0.509700937476554
0.989830856993687
0.999999999998591
0.803439382760529
0.998301940022327
0.618368065857608
0.763498011479639
1
0.995999330383401
0.98959665797941
0.813317060030408
0.632218759261315
0.850192702549464
0.994273217050196
0.993776803075777
0.993247532704255
0.987154138298364
0.523050340716709
0.945559863019488
0.879048250535309
0.39409361107359
0.973092458941808
0.415660533172554
0.747939247290299
0.9995672055341
0.940463853085344
0.599734896095976
0.526186931130998
0.842864140991989
0.909209622874803
0.967541567187454
0.994660242441314
0.959280745291664
0.243796259814508
0.80803476593062
0.443488350897006
0.890489587131117
0.840888728040081
0.487397536769657
0.954730370733501
0.575405305623246
0.884011289181593
0.810288340679751
0.551438038465073
0.921005546207868
0.999893772160849
0.531786830874899
0.835012777021986
0.767861288672302
0.549916119872048
0.886251197364504
0.898425576535988
0.749442252038371
0.69320317636107
0.977366400437148
1
0.492650269094202
0.755477146917977
0.362478532604152
0.534319059441801
0.893739096282569
0.999999999292287
0.681276452354721
0.823026187756188
0.981612646125232
0.971390915957041
0.970209859622841
0.488553364928048
0.999594761445407
0.922171813868809
0.684394553999206
0.390412372956019
0.909398976534226
0.860310954768684
0.999717403643219
0.371215939337925
0.77773976129245
0.417975211730388
0.999415515813411
0.999907699327133
0.987725011143467
0.824086441970831
0.68021884150585
0.999173715145711
0.733656268784054
0.847943610127176
0.998539502809644
0.815160945746163
0.684324552409056
0.70689451680594
0.637193520033219
0.592774999473093
0.956413791931038
0.435785484398081
0.713730926560235
0.998891031099638
0.999999999999552
0.568574626164446
0.971064299673377
0.975480543402819
0.98558802402396
0.996546410205858
0.236706051351519
0.999617515385545
0.423086162280744
0.598942107406969
0.979748556875754
0.710025125491347
0.469737374526342
0.744451852671141
0.295617926996102
0.83903743710572
0.80220218927453
0.681513005728632
0.438818651026415
0.99992514591312
0.982135535364311
0.99994935814618
0.699957333289361
0.525833142101383
0.915680513797783
0.257767732090707
0.994591329736888
0.936008315492251
0.993600320891764
0.916466108159803
0.427940783508175
0.999999704435181
0.816493481703484
0.855559258269892
0.550643066159302
0.822364789218651
0.855766995433543
0.927540021704312
0.442146948210848
0.528601960824915
0.830348839528367
0.837128482118911
0.360643050263073
0.914695637318612
0.711555292804386
0.87653074488059
0.856140058450171
0.719101743492892
0.424539122893382
0.665467267119486
0.688090216468879
0.728726317482635
0.765904433096132
0.586440487516042
0.441632353934394
0.629605199008144
0.750502045179656
0.991667090178603
0.978819060599336
0.737850660087825
0.999329532677726
0.99644707445236
0.632374686129274
0.455960515881237
0.976838438833834
0.454745931945847
0.601251207636079
0.309079441914693
0.440155994120396
0.555818688334385
0.657798204009721
0.998992768916224
0.600819205757212
0.25647283259436
0.943220323191331
0.855486423268256
0.75505201039973
0.568781352761133
0.565774186551973
0.640710797244238
0.228277304704867
0.306079341012664
0.932808362832515
0.394808467377983
0.94242832427119
0.827211245614987
0.494584023797568
0.973463620797267
0.998871837389291
0.584088294021311
0.840711052594222
0.779013723473093
0.542682771188031
0.868595827553839
0.628761828035459
0.984553647808769
0.146071811801108
0.914419752816062
0.993579580102163
0.862704365212246
0.632403367458844
0.583045805140049
0.85304009299709
0.848920750942901
0.999999999999955
0.420500284371635
0.938327504403277
0.99148850160183
0.774231621435451
0.999999980281174
0.42993518426361
0.980864828000295
0.715106782321564
0.484476762551893
0.946583003594501
0.955509175831414
0.999997900583583
0.999697971828893
0.657405136797124
0.998733192127783
0.518380912022483
0.570073403562843
0.999992239795332
0.778428964196596
0.917406034063867
0.99988298225862
0.999839808486084
