# Supplementary material for: Sample Size Calculation: Inaccurate A Priori Assumptions for Nuisance Parameters Can Greatly Affect the Power of a Randomized Controlled Trial
Source: PLoS One. 2015 Jul 14;10(7):e0132578. doi: 10.1371/journal.pone.0132578 (PMC4501786; doi:10.1371/journal.pone.0132578)
Supplement: S2 Text — (TXT) [file pone.0132578.s005.txt]

0.812405366511326
0.749481979377953
0.756131733272866
0.829399426620698
0.67788345295603
0.817112257147956
0.941315014088761
0.697785172577001
0.712351184916956
0.862237927694621
0.681595727492439
0.684931489939011
0.712991203873343
0.892869598240511
0.999589037913635
0.777800104085769
0.697610576513633
0.727919255329303
0.860570711759854
0.677560006440342
0.710041778010634
0.694151140580809
0.862981586075831
0.895226148354792
0.692789962083802
0.977379238985684
0.778406992527652
0.885192591727064
0.779083966554235
0.860179034464407
0.859110258509873
0.848556011864752
0.686187544850977
0.799526195412401
0.928767704333199
0.697350795252457
0.804595707146284
0.693638123430484
0.677492758965832
0.998581927401526
0.925698229872638
0.947681411957952
0.711523716987903
0.714066497393211
0.816296973578921
0.677512144720115
0.685217648805189
0.785691209355765
0.992640582387142
0.785283297912051
0.828624156297085
0.796880666115918
0.818870330672757
0.730732671410058
0.691842701409957
0.807979062698802
0.878076346050194
0.736267323500192
0.792865919982021
0.998458864158835
0.700678849262535
0.876589436837929
0.842846887262349
0.678623531436463
0.826240288236574
0.884266460767142
0.989238376841384
0.804805392684814
0.976715706170673
0.714711808012791
0.995209643990237
0.715899450867918
0.773551749927883
0.766718262351908
0.775053603889755
0.921760872894916
0.916133202197165
0.852889427558051
0.918306381225688
0.734790250717739
0.799121113088
0.689244050525001
0.677519257569389
0.712829341759087
0.937933230257839
0.991101772151073
0.967588616697204
0.745609826901351
0.6892778069674
0.738167350633229
0.893357688281742
0.688035547455302
0.81439389395811
0.706859505797119
0.923262783952947
0.761576053565559
0.701205868875607
0.932627782601072
0.736914762541361
0.766825637576962
0.731726618583253
0.896184446074535
0.751058085958688
0.782728793473079
0.678850958975574
0.689512406853072
0.770805060454005
0.76445149439791
0.725211936103936
0.748483935260437
0.849733552309701
0.992960786924749
0.830884326166967
0.677891630712921
0.775885667984173
0.727392661754565
0.775338351742624
0.999783274321285
0.784962399624883
0.954660107545575
0.724701234133196
0.807849556771352
0.761977515865204
0.720511510150567
0.768408876442568
0.946166406886211
0.780734479671947
0.939233432279097
0.74866341985227
0.681498499309344
0.680775042663584
0.814847437301023
0.714848648120559
0.930845930246547
0.853726281989175
0.701889166995358
0.847983086006617
0.874465005700343
0.797176988190275
0.860777998433102
0.800442305416094
0.998012359514845
0.804357171416771
0.679646913931266
0.953158542696378
0.680944067460591
0.848677988419494
0.923922822161119
0.703590752177843
0.702546594569119
0.999552700023336
0.727625751911823
0.690414944141224
0.866762852826886
0.813096149273917
0.905929481540191
0.806209089095264
0.680558414048493
0.702120598154773
0.711506879242075
0.984673956341264
0.946142394500947
0.920399721232873
0.846745134401113
0.70946912283242
0.733911072229555
0.939661397149252
0.678062114102106
0.999240536393871
0.73643465781778
0.893624743121771
0.785188278417281
0.76794881816163
0.998517359960844
0.957876655898833
0.688098791598153
0.925139217842612
0.813549040134966
0.774778023833913
0.699274913448382
0.718659609349033
0.861791852954721
0.810377132857129
0.725082468760679
0.999682021382732
0.851178308076703
0.747653855839347
0.712178479819762
0.781771237574102
0.815456663675513
0.740994004931476
0.707153536965625
0.766735533204485
0.713962600532971
0.715340625975024
0.752014066897018
0.723669846861439
0.689825363631692
0.699105304004445
0.922776602213249
0.740406743815931
0.682977843379175
0.704296596971861
0.826076384243573
0.687952812523154
0.831340608029454
0.781759430584099
0.874780296476502
0.744051156914082
0.677639407695991
0.689945509908278
0.805699392453352
0.81214613970685
0.677548927392368
0.944541759064436
0.72602450959659
0.763292501384256
0.76574703449723
0.678624214845204
0.688974105918942
0.683603936769116
0.81962574102947
0.695840232845537
0.842291274374951
0.770304959761345
0.765876331162304
0.887343119928377
0.948956985742944
0.986521792576029
0.710036724678297
0.721788405477816
0.685635897783484
0.956481105714993
0.718108338035116
0.677444130153632
0.971829559181294
0.956765380237701
0.848983105471645
0.687337741179714
0.753226776061311
0.681040368135011
0.684337096170418
0.831723924494526
0.687603409788793
0.845315843298186
0.797985424258834
0.706604874400127
0.6842133190282
0.74784444857087
0.912606264233913
0.817027927791165
0.737520011163396
0.679838724958512
0.680617398886702
0.892414851631251
0.96021739851968
0.683188379655652
0.919266435046729
0.783070574794089
0.952602517951899
0.885552777006111
0.926368790592605
0.74076222333022
0.738685605254272
0.790376083636489
0.752108816690914
0.861953344910523
0.67754931229784
0.682893319864611
0.980450542272247
0.982791963982264
0.846743354563718
0.748930735548396
0.745842630458465
0.716459081849776
0.929333294472146
0.677796380215587
0.748673180167234
0.80288981770989
0.926603235582182
0.708299128586989
0.735855683166726
0.75315564154415
0.912527390637783
0.708744172974375
0.688904198704032
0.884118000446968
0.995647213739988
0.805523425999859
0.757536798312626
0.774072135706547
0.937793011967299
0.728353744895898
0.84024494521983
0.678156246110775
0.745840402301281
0.91129057452641
0.685363448034747
0.837184006080324
0.984258883492294
0.73361512169786
0.679201988632385
0.679787980585295
0.696281214851824
0.984046323076935
0.90245764962119
0.975853955137725
0.720040681123105
0.677939117440261
0.714861714686948
0.916747129773847
0.898368948697415
0.694557644557139
0.866136829873522
0.94530357013867
0.697934705405683
0.868857707601991
0.817126392449505
0.957485927462642
0.680255759331953
0.86940028155156
0.734993314033129
0.694980552349384
0.741865665516678
0.69194658595344
0.678049604625671
0.843282733584001
0.718953268967333
0.964248445592081
0.677543021534656
0.720062944945161
0.727709783470398
0.772290280543152
0.697576876759404
0.9988733541921
0.911617906613593
0.690779162941289
0.835497676941826
0.995543145201853
0.782663599009648
0.817322357924083
0.707128836915708
0.912767238703069
0.69156432712504
0.839080253545981
0.722975724072831
0.766854697118717
0.913142026037105
0.708329873650182
0.755891182791221
0.823753476499801
0.677450318701699
0.698504510701776
0.89791171687574
0.685571957465353
0.992050993353134
0.710499645873866
0.92218236878809
0.989982118405541
0.999243175202979
0.792095564023551
0.834901537640929
0.74087947152803
0.807613773770972
0.814062281974977
0.943951329108598
0.94287640908063
0.987107884133676
0.816480152461218
0.683620311584256
0.970763913973915
0.839729118718929
0.77764610801284
0.794063785490513
0.996059254727444
0.78478510512218
0.689749303259606
0.867145704662188
0.875914912701637
0.755819776504444
0.769069975363335
0.777862184362473
0.999708812622462
0.817788061075505
0.724310370106394
0.76296322116191
0.711440025370652
0.874692076326811
0.825604393473325
0.796745874117038
0.947303462962448
0.807898364714066
0.766249286639378
0.713327567381634
0.915152567635881
0.789436357110255
0.69251413592531
0.954971550929921
0.969385920604634
0.933151353813512
0.876991404688285
0.677428713275513
0.67968890300541
0.825912865754406
0.940409601342676
0.807369464591727
0.712712234418767
0.699531257740937
0.827954893676666
0.688674279430852
0.963228109218313
0.745999870872894
0.71614213693719
0.915322248874645
0.693735387930691
0.823194242493535
0.677623635168463
0.972745379027289
0.753981047925066
0.70415104217312
0.894968922984619
0.769687025187353
0.711357933714746
0.835428848915899
0.82074144282033
0.796156657527691
0.76938004529168
0.856299879290131
0.988607249428587
0.68778865438184
0.696539889603518
0.865825164581084
0.706273206862757
0.996809994193455
0.698101913585626
0.863068911309655
0.769392830446237
0.704097951199395
0.761642366053189
0.714597543057565
0.869712166234071
0.98054824232131
0.692723067965939
0.783372164875122
0.746193986480204
0.788683137407434
0.827413846494414
0.750932474258012
0.70367077895189
0.950038368349561
0.781296073892505
0.843685696166731
0.683212556852234
0.70663438254371
0.72490764522735
0.741406844604976
0.941700364488141
0.776035816229928
0.850105561429027
0.757612599590614
0.916812026086537
0.947986777990444
0.890261037123937
0.880560435108169
0.695028641093474
0.772323948053917
0.67926478897767
0.686488468779709
0.955668897402579
0.684798701032483
0.729168265263964
0.829743038950793
0.747344788781993
0.934176037197993
0.7984532839895
0.896279207346851
0.898770288524539
0.813694353825927
0.685230644787589
0.70889599385045
0.836265277590213
0.687492997806938
0.979865755325828
0.80347463399817
0.865848348265049
0.692859488656108
0.853898995488334
0.757507551683682
0.927197527387735
0.695493020397707
0.748170721202914
0.831526334852786
0.904095647057722
0.888491450128453
0.741304174169138
0.763947522074442
0.797141029098447
0.7571608100746
0.828592358044412
0.876270754438966
0.739991678884551
0.81967063974484
0.777293734118914
0.819043869171119
0.782105824883742
0.688052471419387
0.913126326736967
0.762207193850472
0.818064411872906
0.935771434111823
0.926729117474902
0.704912433066856
0.93355274799685
0.725664785168697
0.678987300764723
0.683896641331631
0.782804334253648
0.979863815481528
0.694276434837139
0.929799469604435
0.78922727150185
0.866946772145393
0.902308569857921
0.744434662936681
0.832912988139161
0.826680985756683
0.844252298045587
0.946416548817499
0.88922903181897
0.961543036029865
0.916164296178403
0.876485082423366
0.960695261337719
0.749778671372205
0.785397246435284
0.896842837327525
0.8984417391584
0.803198669664394
0.820089443495853
0.690047456037799
0.771629857753855
0.72801140125506
0.736511298120679
0.835169877379602
0.755480265312102
0.833225264259703
0.991314736177349
0.68911168774132
0.725570932470715
0.884937056671749
0.803011340082771
0.970215135697067
0.932987929979091
0.745329786818851
0.736745460852031
0.82338769453997
0.803306657560486
0.855135037349607
0.81165822378651
0.766412685107547
0.687191868831123
0.731703213121272
0.796627252261977
0.775498079602347
0.715367632105144
0.807193742529177
0.793448393550689
0.999882541973506
0.864225600705114
0.774726267478584
0.999425209884482
0.876833887347433
0.847433914894499
0.859743158535425
0.895425854616828
0.950666431089885
0.705093167250815
0.798438560286768
0.689136394104324
0.949757386880714
0.849498073572434
0.710743059403274
0.823323809225277
0.828301697610812
0.712336972354924
0.764677270885481
0.790629164390582
0.681065871324961
0.777738563242713
0.792041611463426
0.678228161430194
0.705477911058646
0.812682303241715
0.721233559193562
0.692043063312507
0.769966201737078
0.858293746477018
0.680340176504135
0.950340257521674
0.728394732545626
0.712041067671877
0.711214651302242
0.81005599484219
0.767979363765927
0.87106853618522
0.774814860774696
0.678595946696187
0.682098738600354
0.728373976629026
0.968404157810105
0.956297927153548
0.997832549842928
0.80184837829996
0.94860828211589
0.683424601264931
0.70951260428641
0.763953192608688
0.731191859569174
0.685565413538526
0.749241044871528
0.819269547146134
0.752494125769328
0.704547572021484
0.734390449162633
0.795019270047455
0.68068217285589
0.79157272640913
0.890159531930931
0.892904091216261
0.727911901088367
0.888602045662147
0.981953890795386
0.810287442269648
0.830159326776325
0.891985816617165
0.955610963050318
0.844221141639389
0.872704027675885
0.862625408486281
0.737031169218607
0.741947199144142
0.813577986917247
0.681857064120122
0.686339136099034
0.68513672632634
0.854286863821807
0.799272859482584
0.792134449296791
0.677635233556358
0.79074485671322
0.868334508313201
0.754478435703505
0.818277306038164
0.958040922286772
0.737703210691022
0.723248396375536
0.717881208220602
0.819221334781712
0.697544651134527
0.806516093790917
0.67982085542313
0.800374979182917
0.790634204957712
0.678557495704292
0.866821994316498
0.835424771385008
0.702908749432198
0.785114479760836
0.703539918967171
0.96194750655732
0.974552789692365
0.811755974043781
0.999290371432274
0.827639716873098
0.693855895163862
0.962690293086849
0.85152268223231
0.709832245789061
0.718739781952891
0.770226158840671
0.677480243226679
0.830728786504982
0.811156212684088
0.697662045006492
0.72787132909415
0.684055210832544
0.736018551096782
0.860813323401602
0.78032185855524
0.744996910544902
0.71490721603491
0.757699730836528
0.694616940883806
0.777334467200636
0.7619783945224
0.747808626460668
0.706414713160324
0.678130779998675
0.771809666832144
0.800096195923357
0.723206912867122
0.783069775203316
0.679527494560821
0.938532131648875
0.679003991240347
0.839404441819141
0.759770944962798
0.921517008204082
0.770838621778527
0.807463003902852
0.934474507450204
0.75112155129601
0.914307982077086
0.787272530901012
0.677572160134521
0.765272384950077
0.6787292988006
0.776197351568639
0.85735619253685
0.80862495618189
0.684638501813387
0.777250638777247
0.700144965885908
0.78057844303379
0.902352234232306
0.775229557835834
0.714378285621849
0.992937543338491
0.832139371133428
0.939526940589116
0.712706000776689
0.927102157842104
0.978459517135662
0.838276515198805
0.840910604087865
0.843792636861987
0.682095035535332
0.802190859951834
0.694794763012741
0.765800174665277
0.737573373512319
0.679400666707738
0.833645884060337
0.762210732246742
0.84157865211447
0.959679639749856
0.775329111232224
0.757710914970993
0.768673457631497
0.725170214395876
0.73082749244504
0.928011458550778
0.810482629017183
0.776049308654598
0.751462078048044
0.789826222206625
0.846817859248129
0.713216680151447
0.741280430653799
0.8089823812804
0.732835530326145
0.879850367218425
0.863387046513324
0.746654230532619
0.706673057033968
0.79950431693366
0.795122701192388
0.695639171790041
0.968226436077632
0.88482697544399
0.699268255039781
0.909400452415502
0.899879137107686
0.88843047423742
0.726098494356967
0.77710820110513
0.691994611990977
0.677907553131551
0.984604026122281
0.911071042996262
0.755833953203181
0.687373950903985
0.89489916351657
0.744445553319346
0.700138170937496
0.762909282743323
0.786612720460435
0.839494372085012
0.994528412934909
0.828204855465184
0.717621942098833
0.820914849841418
0.864264519771827
0.856178722705206
0.716707947182547
0.899620066538249
0.78525390231294
0.793333427992769
0.749135289197383
0.695027139707707
0.677428063341597
0.886973870385971
0.903027662396386
0.926067218617527
0.736527440025917
0.965593806710527
0.950172209363651
0.715188093864191
0.677763953879536
0.92326358041818
0.735953401126131
0.761798175482806
0.70192540067629
0.98512063988915
0.79691823562483
0.758604244088324
0.754188624581169
0.712391939149204
0.763292824954088
0.797543129275991
0.801073821390646
0.795826229795688
0.898609887410382
0.784980521442303
0.694531361646402
0.863986365978215
0.77288768619462
0.80813159324385
0.799140929791185
0.868277893816744
0.747921747408914
0.769440497766209
0.695789385524272
0.795818365281598
0.772203589081819
0.771243413933993
0.842531251627536
0.699414947244594
0.755814776387776
0.678877908670514
0.906385259890369
0.708402211396133
0.689210187156271
0.81283887560381
0.750127488829865
0.938916005421694
0.732134736985283
0.801250171859005
0.761637174249657
0.707369131501125
0.914823559879523
0.794773884973685
0.74425499668704
0.858722135188818
0.792840400670992
0.798399411915568
0.67863837128301
0.939568635663435
0.76417594281008
0.745526330967609
0.699805006064233
0.695157511095758
0.804449875264071
0.878801298145839
0.70257341554192
0.719313582233594
0.92011375425027
0.680858609458164
0.688122320753548
0.70210732231218
0.803543994314545
0.8440228277096
0.912373844833482
0.879234692587287
0.899295878707511
0.68485626561181
0.991079210271736
0.852836476090203
0.865560105368026
0.930856489947597
0.910175969123971
0.858505565658287
0.727722770057444
0.721568358091708
0.754281082637823
0.928439275901105
0.718033117741656
0.73529278133355
0.811509544450416
0.803628138778888
0.861416038842527
0.801865715740851
0.801312343912776
0.713556056928162
0.992073729108773
0.873113183199176
0.811362325494497
0.898757744160041
0.89141123040398
0.843880723654388
0.755992127071888
0.783719765513137
0.835281864459879
0.934515219069057
0.737138062279873
0.695586112289118
0.740900931742696
0.909479463336041
0.767446299847528
0.866976916993642
0.685547671253507
0.80794714607339
0.972989916948529
0.959251090966167
0.873485431389585
0.927419323933685
0.752016072994163
0.879004846089254
0.744836577274483
0.864724457033573
0.683925782918668
0.896798332416732
0.7141127128287
0.762854400879901
0.678049028642529
0.83820120430877
0.89771329664797
0.678835512238924
0.981570682572762
0.72280965157386
0.693599382608243
0.802299519019557
0.970209247787632
0.909906298733925
0.691758355394486
0.713852287722979
0.875703860132261
0.705999052437439
0.698247569255527
0.712552353795365
0.899358226772516
0.75396028671763
0.744387226375717
0.917573080051628
0.756676143791411
0.751380568884549
0.72829561761273
0.732987389789037
0.730711037369355
0.747646083684098
0.718280355058037
0.690378540010534
0.703808546824175
0.980862487099236
0.790103148386784
0.759930382447812
0.875071764126011
0.870445624369116
0.732145808041641
0.961736252093765
0.97485061922481
0.96977414235623
0.764559975466097
0.767753484976862
0.881350254393056
0.747386210767329
0.811588244796902
0.998213397492932
0.708546325220799
0.908416964998427
0.678553387100216
0.683336342516303
0.816394649684044
0.844021158908406
0.799609766006082
0.779675161242757
0.868576018296586
0.980488012376821
0.712295363470377
0.924405423572171
0.818948337367459
0.978284246628347
0.839175894360827
0.858944991815776
0.696197819767669
0.68518924833168
0.762479341706532
0.677444211076432
0.807306270749763
0.754550513770086
0.678562386649332
0.754611458320605
0.985580808049091
0.707882230797366
0.757858041984531
0.681567266390736
0.879552555125416
0.857783661197562
0.820928240380311
0.750091191545596
0.697808362865442
0.757352488423765
0.787097893496584
0.681253829682665
0.726286064779971
0.707334924457042
0.809243096537744
0.745812066692692
0.90013073041565
0.748045879885723
0.987066198158995
0.940466339158431
0.972235127456495
0.862003427739536
0.787993915832243
0.688331981507492
0.721905273264185
0.821049487785858
0.85544782264053
0.776027968142179
0.684381741939883
0.690786702730227
0.842640083904423
0.719282784245171
0.824801559506805
0.785678461666399
0.695842672648679
0.936934034771974
0.720468351837289
0.688468783052118
0.730399618674776
0.890862408047002
0.79232623427413
0.888059608515951
0.726218272187107
0.685496593941993
0.838256475676774
0.865031480933053
0.708927872814077
0.819118569978308
0.719800487492526
0.942044635611888
0.884995962709929
0.773346034017213
0.820962264916094
0.763835873768624
0.900501180571409
0.703244582151104
0.721529502132647
0.683703292670256
0.934429899920676
0.812388251999218
0.770761731895625
0.706378483861944
0.72392332541162
0.779284871219812
0.908803275615177
0.930803108138044
0.769594014237371
0.781962179438448
0.89113064484698
0.763632624670524
0.853337830930082
0.769233825906477
0.707950291566629
0.752544290908636
0.755301017139547
0.901114476677597
0.94443228369933
0.805018181222159
0.714202793785066
0.740396876944915
0.931660047113993
0.683228743200392
0.777058033946241
0.936525365412318
0.874977772613738
0.761675704005705
0.873351323425586
0.78574296161724
0.678835248466982
0.771845736497076
0.689222531588818
0.678007293154402
0.681866399991723
0.711951924787168
0.831711464632532
0.725310724524404
0.891606451989154
0.685611686089856
0.805774920632114
0.696167467878944
0.733570726413451
0.917103715978528
0.718094530302628
0.929701393126156
0.752947006715188
0.904003964296363
0.821597453879535
0.718461622915821
0.850811470842076
0.841346816495945
0.718950643025293
0.677613590160234
0.897043298095187
0.681189969271027
0.832957663181184
0.681001351393911
0.692377397127363
0.789979177187384
0.994753559278631
0.788723421095524
0.686922959919606
0.787734453550024
0.837184617303448
0.773689161879901
0.774315721296576
0.745805252219332
0.73602120750872
0.865569766751081
0.770893387707859
0.941984891309927
0.743057343357101
0.899515003926183
0.884790035349508
0.923400796681144
0.816079704612337
0.971943433741831
0.753258413148559
0.749024925743552
0.953402516598959
0.692671890569434
0.898020939343885
0.998755762644356
0.830367247059395
0.756082411415808
0.804661753268249
0.795687016424665
0.741684264172588
0.686717358396795
0.721253343207896
0.737682283314906
0.853290704969413
0.858706745200807
0.699306024763442
0.974407426793909
0.91942405327036
0.677988868800818
0.936482088950382
0.772423324324144
0.704064118729692
0.958957286449351
0.780469268770679
0.998530627129496
0.861924222805989
0.801372456457015
0.754294302297316
0.897491779228965
0.830021984636619
0.844142581624461
0.774234535195208
0.867014376530141
0.793927120265788
0.771640134891689
0.918761382240429
0.855019348263908
0.842315879678373
0.693885679802485
0.685505720078846
0.880489983759939
0.820920471151997
0.695778929013095
0.861654847623897
0.835676918180218
0.94302447177382
0.793927589703984
0.798684149883852
0.779581416533674
0.744750994122937
0.886912797241426
0.722280597375669
0.822651861813382
0.842071422470996
0.708772475414326
0.720418085501126
0.867762838871883
0.727180584847214
0.694768343595697
0.682583273687059
0.898007683514727
0.685035476693851
0.766144040455697
0.736168354766691
0.778010839812695
0.683647526253545
0.720247646125478
0.905725789419371
0.937294955067397
0.941712678745703
0.716761222061729
0.847112667924772
0.814726064463173
0.999802959618733
0.801996847270518
0.841651210142447
0.981892767663968
0.772430990383195
0.791308742664982
0.700258384428172
0.801694458505591
0.803779042469327
0.839296627858372
0.683400150717829
0.766007908041492
0.96447800736129
0.915813023200796
0.745401167211565
0.874684845303313
0.924963897238797
0.82980468511621
0.866579842164066
0.85522032914464
0.852576417910377
0.800665435361551
0.800349624730524
0.762838496086698
0.905916068127428
0.883614899304471
0.961048173891683
0.725911201481922
0.876035001683969
0.823262935020975
0.83931271154624
0.886686133824918
0.945398783360268
0.696808670795003
0.742186560679859
0.680943209744902
0.75519026517903
0.760348973842766
0.741500140372616
0.839459194961927
0.69674738051953
0.83169125413554
0.854268972771433
0.889690151402176
0.886616963508389
0.749752109842117
0.712554940067316
0.937470864667179
0.865589553328321
0.751930106698706
0.718195303336296
0.780696093780613
0.969624653294377
0.709149913662045
0.757940089513794
0.870664359006407
0.782585973802566
0.780489283517893
0.944468664617548
0.704768466345068
0.983742733751085
0.853499767036782
0.69047620505284
0.709061291280437
0.845684751066213
0.706929546835505
0.865069934971299
0.739299117723325
0.693080303162022
0.767544492636525
0.681311550830671
0.901627480891137
0.776818134459676
0.718629014940466
0.713889661681605
0.712567134424248
0.808867452730661
0.724216512406769
0.698559167927199
0.870643416830837
0.765729814366552
0.68600456954218
0.720126681126708
0.721035844266708
0.686106771717004
0.813170725065224
0.687086928060194
0.871976206984485
0.824799346671434
0.777712989599781
0.703688603474267
0.997636068420837
0.680315599504274
0.72854077825709
0.775342276538219
0.805713216657625
0.690862415965205
0.777468599775484
0.779570092331263
0.838196879319627
0.709881568203806
0.816694746661638
0.815509264074397
0.856707517472034
0.784106245986107
0.714475424658657
0.806221529145187
0.913521584949296
0.763527546951717
0.743265473234653
0.715360387678102
0.762860697214434
0.809743156655839
0.845506544145163
0.689693323338098
0.903780191912347
0.749254555796837
0.859420147373074
0.904894292757492
0.926889646958051
0.991637096579191
0.762965473828736
0.796441642877319
0.678948377148448
0.885555337614664
0.745105859610145
0.69913907772057
0.719854371172762
0.887386186919508
0.677639229759148
0.714191021781657
0.737601503705428
0.974828304942163
0.756076574799084
0.833285116738405
0.747760044921985
0.778821118622918
0.7613280601818
0.949298859526931
0.691636624453478
0.760929969188021
0.857119034485775
0.700304597966141
0.869056565313348
0.697650031961061
0.879935834499632
0.883639802692312
0.704657143704815
0.834593376088367
0.804241769648491
0.972043461402035
0.880820116260132
0.792186709037297
0.864644719342159
0.880538637857334
0.765279190071149
0.737203309632155
0.775893190656699
0.715546165025945
0.712843818488851
0.917329303379438
0.733130919335431
0.811094225673804
0.911638452923619
0.876754449409181
0.769155195378352
0.718531868401139
0.807718536728906
0.858162836134306
0.824733829984991
0.773708695777152
0.727497079086708
0.945442820085445
0.738245929672587
0.818000257097939
0.830429149217719
0.729908634656292
0.737136383398973
0.965899201221237
0.852988494191238
0.763006115608808
0.947797478222292
0.710954531274694
0.862330540772891
0.715117042662846
0.803776698777793
0.755019257651719
0.92980760208044
0.712001897070813
0.96532300136611
0.683734488213184
0.802551998138611
0.853386911856527
0.724090790674236
0.954421461950578
0.751188438815303
0.848774451427853
0.739541490214269
0.906344792031504
0.755275534346371
0.871667327442254
0.68028748328684
0.876323951566851
0.975763107372988
0.82220131313162
0.808560880111339
0.853488290747736
0.836571097538325
0.677484934423676
0.693540286537814
0.916324515016083
0.904944347343775
0.728490718475368
0.774836139567845
0.813129975510452
0.734643019505389
0.725157484388937
0.823874649395696
0.810942222415623
0.678544594903007
0.781981116912046
0.774905742016182
0.680430849202446
0.677524665442075
0.728435838182082
0.756583956885398
0.774428185074647
0.953730407537014
0.743258139824319
0.866411688184923
0.689650965457497
0.906123976273674
0.692116432955914
0.677732843920357
0.785393458978231
0.784023632221058
0.749015422748299
0.745599596764108
0.850849733634154
0.796415667303034
0.827533751660654
0.77741447889816
0.735663872358914
0.740346783161933
0.921813043483197
0.725333292098341
0.806407606680132
0.771774641393275
0.724145436152312
0.773260300118828
0.749567214563911
0.755285258727291
0.80841434796662
0.688036051396468
0.681576987047349
0.750740873536675
0.723105826002476
0.867653951457537
0.719129539808686
0.758663733255019
0.725165185227766
0.907803778963799
0.689203567679201
0.79254246204663
0.696542348229469
0.905534323625843
0.824912249967933
0.800486831223923
0.685461192423788
0.851457892981479
0.741766877681213
0.834674870601328
0.764249152584327
0.818227997973666
0.944527741406241
0.899754607945462
0.756970222939447
0.987515154374451
0.908814779727038
0.79938430496773
0.762627313235127
0.955442351403837
0.839126602213729
0.952865288899616
0.780324617674351
0.723952950622013
0.776276367764363
0.820456017235099
0.696411874542041
0.824340486346419
0.950108633881396
0.995846823573966
0.994798408946648
0.779139283374168
0.780792484161875
0.994564739013556
0.891123065698816
0.961513720459533
0.781341540707066
0.727167011494284
0.78700410266678
0.74583393138983
0.764386476998351
0.775678437534841
0.91765828727407
0.724803430998257
0.695471608138682
0.95891344065837
0.712709944238622
0.817013085576522
0.717771225891091
0.728784078912343
0.915861489148607
0.855727807398862
0.695943958226256
0.823306761922645
0.729866996053878
0.747363086541177
0.869997800765303
0.981055348270599
0.730043443143219
0.699487462687549
0.760346088037806
0.682041305591392
0.827622741841005
0.727140426987647
0.768696665612179
0.68728068683509
0.778291513149808
0.717013375683028
0.971776242338581
0.728106188899792
0.779551598715689
0.854817356041773
0.692584730740501
0.94258053841575
0.949903114850128
0.695526157731701
0.677609453682013
0.728749353293828
0.7089043907775
0.747917203515618
0.776552697668699
0.948472529400571
0.73044995573087
0.695869737610994
0.845659490675543
0.790405406079703
0.767351859588463
0.786232007930972
0.790423546401184
0.957985966063265
0.995748209100036
0.76723799732092
0.685796633687374
0.82144719906369
0.816403098158402
0.950192984186431
0.833175071248896
0.998943538544982
0.809850207501624
0.835073843828275
0.720169051768204
0.677442323965187
0.842721361805934
0.872227118219772
0.751715059158514
0.945351530283622
0.932163214882786
0.941922142687978
0.763841235468171
0.701958909158728
0.902861166764165
0.745752063476253
0.693160042695783
0.733709601210607
0.82683920785174
0.753044880827289
0.822351330119058
0.842349687776853
0.939207980763096
0.739626768760121
0.724220864417611
0.783320424598442
0.759592000725822
0.790766623402078
0.874486857089713
0.727914999469322
0.998461245294843
0.68342462730931
0.782860419956503
0.958205693167532
0.929900680439904
0.854550456845769
0.810172519504602
0.768623452350482
0.777821112891605
0.677728815123727
0.744500018914553
0.862870282791219
0.760726461541565
0.947359431774729
0.688994440688427
0.788832129816287
0.803991000829682
0.694348868361752
0.711614291346126
0.960821344343124
0.812672308679446
0.834813734996368
0.829428116755901
0.677428980876686
0.744774042570088
0.782375790803599
0.809822312281108
0.917801076731045
0.748757614358193
0.798592007671214
0.720949088588473
0.800008531199938
0.992755600455303
0.790945481058868
0.679787564220444
0.767013836048336
0.687248024277049
0.873876663486483
0.771959462149766
0.905680116701738
0.679429378815096
0.696196663758456
0.743943487442213
0.774993754499189
0.757157903530742
0.813040443459776
0.702840082041741
0.678274901754898
0.880569133057767
0.793704444797416
0.829184776435214
0.759239682350326
0.682731842129767
0.705903575450893
0.937865002068509
0.714967535800357
0.681290292241918
0.840038868241935
0.83680180434583
0.84255188162468
0.735104675334691
0.712201844145823
0.677492025038031
0.758501389728762
0.785725833857383
0.736488563727057
0.855627958154022
0.826899642713671
0.838953799817471
0.761452911339331
0.869007085745203
0.71417684926948
0.832764446603178
0.825204377456117
0.947707837939692
0.68431755484759
0.951619504267737
0.727419489665452
0.824538060581424
0.695946263668114
0.82234591097931
0.732561879750885
0.782330628047448
0.905349793254616
0.67817727922443
0.732594542871925
0.734041175280449
0.885120028786205
0.735358957741764
0.793757828161051
0.715733151743476
0.738960595776711
0.67932749977467
0.953959640348327
0.776401553156183
0.892184453901046
0.928377992698957
0.686104183617283
0.721666034527623
0.832872789589565
0.777710323242177
0.77802869872466
0.739923665012332
0.852501331736558
0.722419406239615
0.71873898680075
0.81280065458859
0.835813781777359
0.92685374649343
0.720511396685438
0.71555008604651
0.678717506332543
0.979956760374656
0.716122194364576
0.88945665732434
0.925451274725584
0.678788803217084
0.831605095010933
0.770320859581463
0.727163993192876
0.717544322500024
0.745532680499272
0.985061551284858
0.891002884607543
0.694224506908065
0.67782287630643
0.810605291686631
0.89371075553203
0.902634328129007
0.82208287275539
0.833551595609488
0.736242406501379
0.753041379004908
0.904334864173603
0.691980478194187
0.927249105664803
0.953346036516462
0.7558512355075
0.702300458703998
0.721680951266231
0.792496934338978
0.680829815184373
0.883877235806622
0.914317422513441
0.877707350671443
0.714994287862811
0.976447383633716
0.786862367685009
0.677605407458301
0.760806756580115
0.703838904918947
0.828608243826836
0.747105894756522
0.792382943465316
0.747744122539792
0.702602229808192
0.846902762655887
0.837466793107663
0.76348535965121
0.913549188230442
0.704341784731583
0.801117128309536
0.804500890262786
0.783617864119004
0.802188598822028
0.691380034410187
0.70692201761862
0.822540179057168
0.77454532988919
0.68786214332118
0.928039068822833
0.986012262109061
0.745366373541609
0.746734253903672
0.863394621393552
0.721377078231809
0.80123677216439
0.925139079157945
0.958965479621103
0.885330355752299
0.769289400647616
0.888669932652912
0.742851406643175
0.706813588411409
0.706722538039667
0.846519061994662
0.762764782987688
0.753452888498658
0.867895468348999
0.845925340929312
0.677562419797836
0.877438457780783
0.791737438146244
0.832009408963309
0.688915516245189
0.726405378971225
0.999558601485065
0.737992551126462
0.968274033680624
0.872858487399545
0.8888472082316
0.899008740158244
0.946712787728889
0.871877473070355
0.7159448431379
0.763059955834844
0.792994222346138
0.686391585806846
0.714536635208283
0.690780189228307
0.784031224746145
0.716507429693846
0.74475190023249
0.846096258099938
0.819917584139393
0.971362944312894
0.911118205816985
0.864797554121431
0.684174704093896
0.712603671732168
0.681157223972535
0.700203091128168
0.799033693874033
0.679119995940905
0.814921774945422
0.940058354780903
0.92916010613438
0.682578639230309
0.924798044873663
0.760185939132941
0.86998837735048
0.782708741921727
0.895066595786478
0.933870151388203
0.774799399930843
0.704298776012418
0.702423967371967
0.680732050988251
0.798360288813566
0.830910082396203
0.829917209900955
0.6795018459365
0.780556569362717
0.736614910870795
0.808795154977762
0.72731874266273
0.892983015521409
0.735123520313779
0.745949718336622
0.906179927729457
0.814562038518775
0.706898073384932
0.744154949839444
0.753648387201222
0.744809648508639
0.731772136880781
0.70775940809804
0.739865162860033
0.701337737344558
0.863911112338104
0.714087112834153
0.800839852897515
0.974235968098403
0.746676303489397
0.825655033457014
0.967985059942254
0.929542146649104
0.684235796307156
0.677558929346445
0.802092128178182
0.902671598851087
0.87891466973917
0.773376017845748
0.972655946933503
0.757194979611182
0.81681898775536
0.763882383343705
0.866975346002148
0.783257523895129
0.750539705142256
0.887594646328882
0.795866467547113
0.757387141674044
0.836223820368799
0.990393789280867
0.682243464723644
0.68858266947036
0.926480565069027
0.699488132383787
0.711010564548655
0.744662088250974
0.700248478988929
0.697612334205269
0.787249183649363
0.854705957440322
0.806744810073416
0.987670941763676
0.809022031405622
0.704936214171995
0.677666916274352
0.728115413334006
0.834602075982589
0.790293021666524
0.81403461577165
0.786794831245707
0.690396082445679
0.894565372494139
0.728432953194585
0.852239941542836
0.777825226895973
0.690423845963042
0.769826565925025
0.845462391448081
0.822135579324709
0.716835698653143
0.977367256144844
0.843105267154543
0.95721690012702
0.800006969315827
0.680001076087973
0.777795597834067
0.865347263707771
0.781206758620224
0.700634920351734
0.698783877865026
0.724588204547013
0.711623657135284
0.809498321621736
0.952371549328603
0.861632058940386
0.677676914180883
0.742634834845219
0.678389053193636
0.845931809814011
0.821037250159696
0.838910018034165
0.722577667827548
0.681213720943806
0.722072496486713
0.678471968034572
0.732274433665097
0.839810968658542
0.71896546194978
0.828193586795286
0.749261978710805
0.713400555748106
0.8541541256339
0.68311032565173
0.74335834016869
0.818931133792522
0.861744470273882
0.947758693667308
0.812836841995411
0.678031918712837
0.691588965585382
0.738180668985301
0.875639939153445
0.916070067167674
0.681424000885031
0.846606379323401
0.77977461438383
0.995488536259598
0.679799721259817
0.924584699396482
0.919864192565947
0.776415310828163
0.732006007076302
0.761547261137395
0.778443995287943
0.677693693033863
0.97513571568497
0.865655365264441
0.926264811835231
0.898226392618629
0.689936076619643
0.68516671567224
0.811793881146387
0.730421777659824
0.790285652591894
0.877125722555268
0.686898835487039
0.677744587118386
0.688088499795311
0.711425484473613
0.678720002714557
0.776582612025362
0.716889456660185
0.787931146693563
0.903526684475467
0.7915306448872
0.853357127180656
0.880902598887964
0.937254747031825
0.790784212861036
0.703632997313852
0.761134546814774
0.812505446261584
0.836364143193092
0.677421593161583
0.757060688529557
0.834972625671639
0.688767381754052
0.699150437250171
0.70420936593928
0.7503356478255
0.735552003931745
0.830655918204137
0.742637308256076
0.891369417568323
0.686099009580179
0.998071557511197
0.685054237418767
0.875344115753424
0.881585248557071
0.820780632628663
0.805968379078022
0.750034569642124
0.829379185560485
0.80461624545474
0.747602898527231
0.816172633396629
0.7501100933143
0.68042228173204
0.845623995089615
0.826679745414374
0.714790237577734
0.888350534553247
0.936671110770996
0.801112129370644
0.698246586886422
0.812380729883199
0.709728990487581
0.706909647421513
0.975690426884269
0.770991783992027
0.721842060087527
0.829032464910157
0.822850271408676
0.757564506365758
0.827835742180923
0.849767205643801
0.82758054314961
0.832248157941578
0.873765792342367
0.681113303195139
0.685503156952938
0.778403587545842
0.702046002589965
0.781735301462208
0.883759029156856
0.965377172740212
0.934177816326443
0.681076099628921
0.756213460974757
0.696268839732528
0.913987003065423
0.692418368106322
0.769765439775197
0.678471911741577
0.695431980701958
0.688649486117235
0.91376513792295
0.695949543321425
0.834666544742012
0.869191875535961
0.874017985080901
0.867225353286479
0.78731164617816
0.732083589634454
0.91657920751768
0.742591160947992
0.701623528476962
0.686738491097587
0.734340737418872
0.801962977013755
0.815257811186824
0.720304200016842
0.841802766793766
0.817542677371717
0.866705778033591
0.682990101941997
0.805246782866416
0.73184934412432
0.68012992763114
0.887277665054137
0.71387357179827
0.928331061374842
0.679590429099869
0.887251559204798
0.7606922429009
0.830070027456104
0.681316773996069
0.759095651260436
0.902287971983125
0.69407321079107
0.921042264189185
0.772110937320678
0.789828235776988
0.741139554563856
0.72600094318432
0.893454409302505
0.683438206595966
0.951788066528175
0.732118377160341
0.98925835244047
0.691709327385804
0.80699563224933
0.914947183486294
0.779879056753207
0.684283492184719
0.684434678245939
0.899072487389549
0.834554922153195
0.839039742447508
0.705709612175286
0.855025868329438
0.80649208059155
0.770455546506017
0.793216871143701
0.984181677348538
0.745298793224927
0.780994859179598
0.803486117908109
0.785788186448113
0.710710796263928
0.926450926329433
0.755796684528952
0.905522315386429
0.678856624007976
0.84501763342604
0.905530790084876
0.846084879612838
0.766243944635874
0.820804202524034
0.702711414917375
0.882481749360137
0.774497717036675
0.696754001136534
0.679988333918121
0.682922749897415
0.728528512633538
0.686802834392764
0.878876056157092
0.921578840221072
0.830198353632683
0.735813224570861
0.705834546927134
0.840871181409404
0.9226154527553
0.702732916103819
0.713543178812384
0.777136996526046
0.718551802972952
0.788007878427965
0.767511539085916
0.959918730620377
0.726230181769476
0.914435748221285
0.685002975442594
0.741531395521556
0.899542111417496
0.873045682286491
0.869495598487887
0.835367130599513
0.757759515901399
0.997415048963798
0.779008020375074
0.823195301682318
0.819907065117729
0.77652339114874
0.852466247878918
0.684776307803032
0.690668135378082
0.763039138001062
0.859506193067834
0.978679253787265
0.67842812286168
0.962483700652186
0.883459919408936
0.947191834789864
0.92284892444828
0.986062049124875
0.787668129878984
0.690064330290362
0.903772658380049
0.766102141152359
0.746063151925718
0.891607021787917
0.677420695410878
0.677702407872565
0.788316434489056
0.698173253140705
0.712800209957957
0.965676104684302
0.809235571388376
0.691984043605506
0.690666484758713
0.804547737021957
0.916967614459121
0.733383136539952
0.856558779216493
0.786200379330153
0.75883581726523
0.744925977729752
0.698236897142868
0.746150605777805
0.68241906467544
0.796573298126792
0.967621432071627
0.830006038753946
0.931176900052065
0.931544874945037
0.785339179828593
0.702172326023946
0.912063548109741
0.678396313026382
0.727360995654941
0.845315690415031
0.747720504504263
0.693731533348629
0.888023449493469
0.696584541484338
0.868975739947953
0.836040837400319
0.78358331586503
0.915921626500222
0.878940906434829
0.864478490640592
0.746643618444858
0.880819771205832
0.743416526027214
0.717239025824323
0.775854863997363
0.94084468012233
0.696955347899503
0.77881926016016
0.940729184048337
0.86326758950441
0.76157910127594
0.729270839732457
0.847827246741414
0.9704038024672
0.979403733368408
0.689818376636944
0.701366005776313
0.872994920287483
0.835801385663946
0.734296797190851
0.827389023136999
0.679089648469853
0.883103316365117
0.735143398778279
0.739502852170783
0.992028736393533
0.716029733835199
0.839847611306139
0.908648260259521
0.715206237997392
0.687665388518475
0.751330552979707
0.702113855168936
0.934157383478222
0.840944995695753
0.792711656855196
0.80176093320408
0.972233651320893
0.807593115147139
0.869536170091489
0.931509682256921
0.833024339741344
0.682469925262983
0.803459478714657
0.688715827707823
0.811979599866375
0.719239516791416
0.965116318375916
0.677890484318653
0.723099586091025
0.905968450768706
0.687629237398063
0.951737032815252
0.77167056736059
0.680875097338062
0.693416469162213
0.677654953179163
0.699716366008721
0.781459054548504
0.904496152445949
0.718307078692414
0.992115058246033
0.89240339135771
0.795896656038111
0.756792055608668
0.705809253572056
0.682811870405951
0.854459733281389
0.786387091195948
0.743728878963416
0.850912238359506
0.784111399174562
0.684731619386975
0.917838110864548
0.731270618069197
0.689717981998372
0.776527693916603
0.906262011454217
0.988253590943725
0.741980696656256
0.724427862994293
0.746634293646563
0.744759433733533
0.805034711275582
0.69094929835056
0.747255971206552
0.75332773313069
0.737964232901693
0.773752839156227
0.769273647021259
0.764845870629095
0.869140956102834
0.852401477634461
0.786317571184151
0.690167771051953
0.706162219364269
0.696964335918844
0.702061472547223
0.69283182409776
0.749357372602198
0.968422681922245
0.876120864980855
0.704770539559663
0.906158190968604
0.720260259322669
0.999011106023646
0.79955245827844
0.894596613953719
0.870937462967809
0.71971113650764
0.715455504928031
0.745383436433632
0.805456361673174
0.712531712044449
0.907305913704654
0.723256838008389
0.865877843207441
0.825657154309968
0.901052952470154
0.765411615875197
0.753409850813616
0.831273723897892
0.872269346526772
0.865839632944503
0.796097386269273
0.830466906307203
0.719034651781279
0.680757778664637
0.879601144757074
0.75288501340686
0.921503680154151
0.685134576028292
0.964484841537074
0.783543853694658
0.688432153569163
0.877678525938143
0.707380515793922
0.705209410839385
0.688254496531543
0.820060953413486
0.687887285289584
0.921810030784947
0.682968409979647
0.677569644030602
0.801317544742754
0.819542136902791
0.973028468482481
0.738533539225341
0.863282693114038
0.683004329458869
0.818665241607706
0.878688598350979
0.850853631867458
0.714736570783986
0.952086347395806
0.679224896280126
0.87901022380872
0.81252054583418
0.706233663906725
0.803642114122508
0.934566228616522
0.826065302695954
0.687307227921744
0.734995887466789
0.82816192300339
0.688239400981402
0.885098889856857
0.81573619184032
0.840093227343147
0.709687630145562
0.780245038856937
0.700857249918313
0.69357522988944
0.841786821365193
0.918711761931668
0.815313508582608
0.797131547127784
0.728082700135646
0.712626040096331
0.715831608135546
0.981079350637575
0.883545066358328
0.874160194433502
0.87638752270231
0.774864099173036
0.890091503622468
0.694619169549741
0.723242748606386
0.837911248234548
0.781871490830098
0.678244823367004
0.805456100120504
0.975537997723424
0.67908912624266
0.716971857719111
0.677626252209879
0.893347967315908
0.714603642535727
0.686228590023692
0.712572372144328
0.846188002309217
0.848016207198273
0.903718531089331
0.831908256395816
0.918381638678563
0.834116228503778
0.974374304381153
0.797419574433051
0.722734111295608
0.682845819694874
0.709264713760768
0.74051920988417
0.678607195282315
0.688113265187655
0.88457019528679
0.84561651239346
0.845338235988746
0.910205611493878
0.957619181801943
0.684195129000672
0.961634342402788
0.76960984246277
0.77149736327808
0.774108796477984
0.742263924584715
0.768608696233363
0.724067047852812
0.754721077261823
0.845952016251204
0.699710414828768
0.74075875203975
0.708592161407606
0.737499093615457
0.737910245066911
0.866311546368338
0.860828647364953
0.7219272593598
0.770472896716367
0.963963592392665
0.789641217023476
0.826334666290797
0.709556212197911
0.696660276972039
0.680599195913585
0.929486707341773
0.957115348634513
0.981656911721164
0.732810638698577
0.754253547537514
0.761208578846642
0.839296110980593
0.720005688684301
0.960489577500668
0.848500668501344
0.732624571215348
0.712970655402488
0.725158871169805
0.843274332381379
0.842576286455738
0.915878848338588
0.742202237033259
0.881423301622289
0.836333360649632
0.695443640820533
0.761150340116626
0.686266209874085
0.742019510863934
0.937266848452293
0.904490183105814
0.738761045470211
0.776895085711828
0.696888476825147
0.739491659856046
0.845548734207352
0.882819129153144
0.799279646354301
0.721011150533174
0.709376910673173
0.863302986365613
0.885873387273238
0.710939411462536
0.718082841737822
0.837991038464057
0.865164092822835
0.752632890089607
0.964618141568439
0.745117442510382
0.9738013669327
0.909840889240609
0.832987908759184
0.765696537856213
0.750627083622099
0.688923779789828
0.940194221229248
0.752574987522737
0.937788603354563
0.714439397745089
0.67907037790888
0.806206208053929
0.836783423589416
0.754521123383117
0.756040652824646
0.681891209068188
0.840016255554134
0.68948719553212
0.74808930439085
0.691440991011202
0.872399944178773
0.817447118719482
0.879877311350722
0.747647152865487
0.734676845522026
0.795917975371131
0.759711159894658
0.951391682393673
0.776670311160141
0.82743215483772
0.982235614309678
0.735029591784224
0.848163942153639
0.799791906864785
0.796191783775168
0.71035887945002
0.915878430691284
0.911884267270063
0.86268966131742
0.701032025653838
0.722794234053626
0.744765565201017
0.689134745242577
0.983668239070551
0.744509518944532
0.765617462719364
0.923786729907337
0.68262604007553
0.772558694792214
0.678341382915493
0.724990295852033
0.868794204016868
0.702562066393463
0.827958110522809
0.721349993502232
0.758287809382761
0.680639963539555
0.764449988636622
0.863626804310729
0.72624780371044
0.752823791825261
0.723374494246571
0.685975596684365
0.927877787273426
0.789496873653237
0.785483027594472
0.707047401942555
0.925124123968538
0.728240052631813
0.828565208009574
0.750821190126395
0.690067417869061
0.952471482922157
0.698397099057756
0.706703109467443
0.886063806615123
0.679208537511627
0.680484422997118
0.708295363727174
0.730439915750627
0.868681357791051
0.764559966973191
0.712992457703203
0.88965491675079
0.822111726710317
0.932797856726426
0.985048754104418
0.741030705212492
0.763012671801622
0.966581824866184
0.899320579909599
0.845658298370968
0.73545403173172
0.696866667481145
0.790687322119163
0.751512115343496
0.851826016994284
0.723093159515432
0.85128014873826
0.708375016829422
0.806008491847568
0.772419006601778
0.72863936983858
0.697192266770074
0.708484081353049
0.771264909733292
0.880212355686178
0.705243917304306
0.992254862599142
0.688698354821724
0.87015477862272
0.755802612852582
0.802278843602414
0.91382131796846
0.863764827454818
0.726861252078116
0.974850505029277
0.923527934930356
0.796120303468287
0.694728746517734
0.728210729517833
0.891766817947829
0.677441572773313
0.695389372135764
0.810866996093853
0.756047120756448
0.763644991879809
0.694373898556185
0.744656214988285
0.807404944759183
0.794193495340432
0.700870107471496
0.803903698872707
0.959751361339054
0.74232257611513
0.996560801008634
0.959595164373834
0.695707447598661
0.691841895636194
0.701359946917801
0.741074012986109
0.77041116240316
0.806172360355261
0.75724338830947
0.687424985551838
0.721951285975284
0.864264697447622
0.690252752074184
0.936743511798551
0.699789293781016
0.857775562809659
0.775253095839195
0.797585333498343
0.862128059236298
0.677917159664248
0.918600879106718
0.698856168048733
0.7789379201675
0.688037535171529
0.719393368468598
0.733776921155114
0.726125056981662
0.975780249708794
0.82741620823232
0.823802747066456
0.777641852585596
0.824047340563338
0.679781845407922
0.851529616997884
0.86969628534442
0.752798860584757
0.677898036383687
0.67930845173639
0.713387036831452
0.943136544751331
0.739999692660919
0.772292676882031
0.828365444550221
0.931826733251384
0.740285939569958
0.806173873554718
0.824907446521874
0.682100100045318
0.849655591897781
0.709799147477961
0.749436616944018
0.929463043878093
0.875810014776249
0.922054212459181
0.88141639267766
0.990328361626247
0.852362568540378
0.919375035232965
0.918887375499818
0.740123277061807
0.865042538233854
0.72813774876831
0.707875877408368
0.716276111356736
0.792077502786358
0.800651172924812
0.93679279664066
0.742535761951844
0.863677811627025
0.778205888003911
0.763647692866345
0.856487584264207
0.760218012273112
0.732452940655943
0.750570259321253
0.856260427464298
0.700629839007989
0.913055664435632
0.74692590173088
0.818773815534907
0.80114938391929
0.726306243534448
0.992923221941418
0.769756691836679
0.898274586804268
0.759651530646348
0.850190947435958
0.806168804913328
0.926938032491956
0.740215094135048
0.879655627064305
0.991384975955109
0.709863780386037
0.936514966131774
0.856075395076775
0.679683280225928
0.828306381133445
0.781567636535145
0.875930270451141
0.693410610955342
0.973054841687523
0.760776216683293
0.712294144149937
0.721461232407296
0.817257839219927
0.700428791103384
0.759453680937669
0.807000525967951
0.77713996088049
0.768883662314328
0.682086098943699
0.687708150125619
0.751486642369566
0.781267414086948
0.896555302423333
0.708129519832694
0.797712826203896
0.948221127537928
0.7835729409446
0.827039751333566
0.8068244742171
0.6991979305876
0.680142953118941
0.683708044004705
0.786926086821089
0.730408766870795
0.677518630201919
0.797139292846416
0.860970274650717
0.906823768695923
0.900333076145584
0.860993766624815
0.853096336955192
0.947058535336756
0.835917961905656
0.709743165198552
0.870096054701211
0.865965207520295
0.747307817470002
0.719465850209593
0.934108192438224
0.868243547719238
0.697540841325071
0.8323115213767
0.685869730678576
0.680919641899432
0.980492218750279
0.6919989712352
0.703651935987773
0.808511551522622
0.686190062117993
0.706476531555435
0.770567612881432
0.723051865108148
0.682704197195096
0.800481659019456
0.679164086216751
0.722296101514628
0.794490364860522
0.932500944534862
0.970690845812674
0.82542828775577
0.695974465547224
0.698156258053954
0.952086217735901
0.878534567155998
0.691941477696218
0.756988241247339
0.759247168225641
0.775431059998631
0.688763045631787
0.724767607538795
0.72844119294967
0.678654558572222
0.790477030435452
0.738579896208862
0.703417291060649
0.789804379200735
0.735636847943258
0.985489029058374
0.7176627998864
0.783205946641338
0.926341273974695
0.679767707454411
0.858242630117243
0.703646275044564
0.846725692227185
0.929593121744862
0.793715377584519
0.689377600849759
0.871443630518499
0.88702673473477
0.717085452189345
0.682338412563424
0.905090936474592
0.723098039115078
0.884756128430904
0.688199798776903
0.893253600228196
0.810610933489267
0.83161032312264
0.896069841156778
0.714176852952296
0.744965470522338
0.75275750370434
0.720685168105326
0.687798927081374
0.763770566401722
0.915941198566658
0.688826720370321
0.728747250008096
0.812315172516354
0.986719113851127
0.790350915366153
0.904909049612194
0.84198351509895
0.891504164506345
0.988029792450378
0.772540264553521
0.755816650398859
0.902422928858004
0.74493599385773
0.761269812675317
0.798951743928677
0.717003154944585
0.819374047515959
0.759671420952941
0.699435163257739
0.981742398725061
0.786333358866738
0.916040180903208
0.789511599716342
0.72844129619893
0.677452401295052
0.866282317513144
0.758592357861301
0.845364008653535
0.750318831818404
0.780103956560249
0.73564876233015
0.717919661725077
0.708552656775943
0.818606161609627
0.782848089837799
0.763399893173421
0.867027979737524
0.692189119890365
0.999693786092302
0.892083712013825
0.868947947761408
0.820291023610082
0.735868510025811
0.753358695931546
0.865218158865929
0.788978494732379
0.858321604419186
0.682829284432046
0.850847916976048
0.992657469712056
0.889880675509802
0.678530574487631
0.78918012478653
0.680401335895403
0.954796035477841
0.995743099944265
0.72996639651447
0.690328254213603
0.712322599121153
0.812097644513243
0.711431783078366
0.702972127418301
0.678602864169935
0.891989623727385
0.74110658808436
0.720034254113297
0.964100734077482
0.678860854189445
0.945170512917709
0.727793164410735
0.677460990529904
0.758614931298522
0.97197317379135
0.696663747853045
0.707230796699266
0.811443850350402
0.73715929668251
0.878487924929487
0.677738578584032
0.763348972501849
0.743796153248685
0.857552677961794
0.708502101113917
0.984628928436625
0.902957693356756
0.713167118554367
0.843100549292302
0.756889983989279
0.933163732052692
0.754735955830287
0.833323421845824
0.860945644666396
0.904253220504396
0.954445974026459
0.977339716617899
0.819955637504414
0.774634382338894
0.977746651287486
0.988351805439294
0.955321964477967
0.703580585038929
0.95099077957544
0.939341385148489
0.710895149404335
0.726489428148451
0.727265562031255
0.963386329733753
0.716989102491826
0.715111533487826
0.874021173691855
0.924699766953324
0.905440005495205
0.68054797679673
0.678013306402955
0.761432635992587
0.678792722422702
0.847840870211072
0.806728813910608
0.67751412571792
0.680605364634502
0.743908003038521
0.840970586173
0.67964815892143
0.759200929435755
0.790455035055853
0.913420511953674
0.871993721140839
0.96841293181483
0.988761680446289
0.69277153277262
0.998840830339017
0.712289940438284
0.870110959114248
0.719887617991705
0.889279644327011
0.752029121064855
0.702383159100292
0.754389176274107
0.769331594961569
0.706479252320455
0.92315364253728
0.732860111165486
0.699465333629153
0.782111111063475
0.743158321921605
0.677444913296237
0.79664510298495
0.98615059813401
0.805560812970024
0.759740553484343
0.86386400226219
0.678836337920375
0.784689987636465
0.936357852831171
0.910875908244715
0.766621508039336
0.697842646174363
0.777349844991924
0.693816091798377
0.997477437359591
0.704430989989425
0.929927275919199
0.805204034462424
0.704749668136455
0.99179423603695
0.765935381857839
0.989882960995782
0.73744542529448
0.910079344081784
0.748402468496023
0.916445047053835
0.76078614445629
0.766032848605312
0.762607900890467
0.895134805070235
0.741400327482657
0.694692378278862
0.728076559518749
0.897310143130549
0.808981006539723
0.7738665758801
0.731590406652348
0.822702098821752
0.990838957777336
0.92040751116539
0.842139691116033
0.699462310501056
0.881497892668103
0.716886483937183
0.715132570962266
0.686538140873586
0.728660663356357
0.991306559329463
0.779370193260874
0.736670495598279
0.73244254808672
0.863727674474866
0.957838563164309
0.792760452384735
0.825164826571936
0.866529831224321
0.72663507296223
0.679803464019906
0.730892337399778
0.890309405605482
0.747215379399557
0.708162344267418
0.959607688060538
0.773062962395216
0.695238317699725
0.911572745199015
0.677419550431675
0.736934811566055
0.695965705031639
0.857797567450416
0.808198027505179
0.87302088069246
0.706638834338251
0.754643371402571
0.837734154567942
0.723001638074487
0.724469325723016
0.895080570323649
0.746982813343509
0.807137803480552
0.880620022444125
0.763453137720584
0.831300792445945
0.810949043134113
0.925448621656018
0.826394185434871
0.804369220472102
0.691912135942978
0.731224202831221
0.82057256491346
0.687900753132246
0.80786403308251
0.818626669741727
0.822624583521262
0.866304490814908
0.682001669851159
0.894529885609166
0.716131413344374
0.822597162791101
0.99457045596178
0.996461010745077
0.810039268645284
0.756188950078458
0.778315965662595
0.77601945107786
0.732194011343504
0.704017272091946
0.682287455013545
0.70810167195165
0.783461100992798
0.790125762955193
0.874259233767647
0.803453032795877
0.678003421686166
0.951281144735262
0.890527215168207
0.842563043671236
0.760518085388854
0.724009830158518
0.864155666684889
0.715905061618144
0.849235098428506
0.843735480914689
0.681120458460399
0.687666001806696
0.850172526185023
0.684033995577015
0.69282770820122
0.730234126754094
0.751526574185218
0.687008116107641
0.788562230440719
0.896774373765029
0.79101898071985
0.725388511248817
0.83997008085936
0.746633551978132
0.773095083207935
0.818784862021925
0.789019098336273
0.736392518671929
0.805798538852766
0.686303081190495
0.761905204165223
0.699040866170795
0.756257960575286
0.750624204705435
0.805824171987483
0.990683169691133
0.867790898623079
0.904216835195999
0.710395648624098
0.693240468138986
0.811774911377499
0.746530344345076
0.716247067069959
0.888482348407631
0.781915675399096
0.999224789870335
0.785483696420231
0.92547908471149
0.902106335477338
0.716507281923095
0.872729278783398
0.690420521279083
0.700999122092318
0.844344724463512
0.803255512981953
0.992657508641939
0.717964484120876
0.702573872500226
0.75601110298289
0.678824196014549
0.75505351292863
0.980889328951875
0.850479566081713
0.92522356728289
0.707271417631307
0.878979738571661
0.873952214320491
0.735759025491183
0.682756491900071
0.71579602039403
0.848152583892264
0.815768049601371
0.684012015517095
0.924171319266533
0.793689108198273
0.902056199190769
0.904082495537192
0.919271921890141
0.78282669814132
0.809461214881903
0.813454798703231
0.748399075032471
0.701573716363361
0.721113052675185
0.859774497528603
0.784893385860136
0.861466770874953
0.823286430501743
0.709567524545116
0.781033353990866
0.681218504670893
0.871276275057109
0.813131875336828
0.780214562843819
0.693657589383098
0.677506025774789
0.876562736235842
0.694484807874
0.739932504127817
0.732574111307954
0.986322358548526
0.874429618066402
0.988050896688115
0.69582565327174
0.741632216873804
0.783522746022767
0.706710140241225
0.719699203259626
0.908367771377562
0.731465061008838
0.845380243357637
0.925410708356047
0.708638921195937
0.892982475823249
0.918606510705988
0.832000391478727
0.812708798267022
0.687142031560874
0.717136666776195
0.719353811940596
0.934289536025353
0.934497301424009
0.926372653232885
0.694365847258962
0.932649850766769
0.796438598710229
0.969054038491986
0.815508303553145
0.708034258014727
0.860801837131214
0.692576951093957
0.743560863155807
0.822222043526616
0.994987663722894
0.728124744839095
0.8193146833758
0.837819856070651
0.790442176868347
0.715248616267789
0.825661984027941
0.999310330207055
0.841842053268503
0.697869198686511
0.709768689466247
0.746663836573306
0.848198476494345
0.764909570050384
0.690397836788389
0.875469006742013
0.775456722012933
0.67805158890085
0.824039934010936
0.719044067672479
0.86349588598947
0.677662658520196
0.894662743428818
0.727010978415757
0.684820052686257
0.689838237502772
0.805358103130802
0.842669621628149
0.755877171863173
0.702945315708453
0.983136087600656
0.951832312333538
0.713158345534017
0.719478386037378
0.883956994166805
0.731461437360585
0.70862989131477
0.79974893139772
0.775561607962763
0.677438065260099
0.83871920660532
0.834038863328941
0.678916260033606
0.806965937306286
0.684756402545534
0.990333564821273
0.690971721891001
0.678329854144539
0.770874410110014
0.802878053040393
0.890551195774394
0.677887236178436
0.694513616386278
0.742696886787958
0.692685523889913
0.806150150580707
0.792396690150085
0.788819326050563
0.834419692639919
0.749336843400685
0.727513566651583
0.97896825101956
0.696284676005712
0.75866189203968
0.740839645209096
0.700364645407053
0.728536429547936
0.753987239297169
0.750378406806663
0.836578376267441
0.76774813186365
0.862887555088546
0.696491121505725
0.862369573357554
0.705286225144969
0.727453791293735
0.727356011719651
0.719021336767477
0.705969682670275
0.738613074557084
0.834250357139842
0.738381869498392
0.817934133453409
0.809011972094032
0.694476269660132
0.704417940033226
0.685388101126698
0.996176006291558
0.699813042244807
0.73273833985232
0.936248958567852
0.768598021543328
0.768184616385538
0.799401835935018
0.716787749580777
0.728758329025704
0.815185238325463
0.709174510663696
0.867043852715045
0.834134497455013
0.710446120100674
0.803026316318408
0.80313030439222
0.821790418947809
0.999864205484629
0.949859606633919
0.715262923032307
0.755803339796474
0.858791942171791
0.756623390915751
0.914232641247708
0.702135115990157
0.762482669041068
0.695722707540734
0.768401703748115
0.677959754685763
0.835945451227356
0.679434068866541
0.686819623579313
0.677628226807608
0.690680684719317
0.76825570095198
0.937417907107422
0.869800278419234
0.701248673053395
0.808209444972186
0.725585264597581
0.720095828653832
0.861559667237252
0.684205923633726
0.808233296595008
0.838664180611463
0.694668626749129
0.7071214579768
0.703561921497432
0.680449436516196
0.742680830639394
0.848617096893007
0.959644525413746
0.752098583210686
0.75381390864939
0.694153923474633
0.98103215865309
0.795283885749488
0.938681289548382
0.864729347111716
0.684757263436587
0.812482470318674
0.79342747270752
0.747696662695169
0.687165328185371
0.683362369098601
0.684516205975335
0.783020691158562
0.774614796572857
0.851690415538427
0.733602893286995
0.738734689645246
0.719959984360324
0.979134069342803
0.774977926149931
0.698037025027835
0.71983778272829
0.793733856675316
0.784271762448307
0.85239924548198
0.820926295095089
0.90106869213022
0.871779788016844
0.878031416665272
0.845901918760883
0.897811855384821
0.924213172767726
0.71653779269113
0.780172045237779
0.890622159019811
0.822267690212956
0.764567499238213
0.836022095574118
0.821731703584105
0.834860871878095
0.808392411660663
0.749231061684377
0.774548906568669
0.926958946607412
0.764316894045348
0.916729685784249
0.786372384155998
0.82348782187725
0.70822034332612
0.801434440706318
0.686846496869055
0.688036891964393
0.827818127603435
0.716999550064056
0.721791450624523
0.690765652967508
0.839439053349049
0.931324401067729
0.842410831221367
0.914502058223156
0.931462579050526
0.677731443426234
0.892777702174106
0.678380601549545
0.684066218841776
0.765248278606112
0.890511277542589
0.678893139797575
0.955577186367883
0.782182981233845
0.997196106356163
0.710481794334527
0.684597303326756
0.747752099044281
0.944119082265103
0.694101410463956
0.779587919527264
0.693872916522112
0.876343391921606
0.809150748231803
0.857131807060349
0.83797932795873
0.919475961603464
0.7617125565888
0.747096749345312
0.792526465488179
0.684844191796337
0.774628023842654
0.727849000808963
0.882207877133454
0.778662897486709
0.870512994188556
0.703528395252474
0.737345046525305
0.680993406154319
0.730908984517452
0.904364138287009
0.744272486571541
0.693024924496138
0.732180952514
0.745364741350016
0.843706266788295
0.859003610709923
0.75077489337851
0.901499289431085
0.730722715287834
0.850870284571461
0.791783734879655
0.7711458984729
0.790367295255021
0.893288892708561
0.870721589461255
0.740465784073516
0.682606619756392
0.881027186541869
0.789892200881612
0.860318570351806
0.784295637509362
0.835342235826122
0.856588049134834
0.705541669833257
0.814280071328397
0.719267584406979
0.997830913637257
0.844777202098008
0.791552748092224
0.874044731310089
0.92359319370972
0.754116045928619
0.824531000750685
0.743115767455063
0.724962838942026
0.677443491369261
0.796241828826794
0.773386349696758
0.794316705464866
0.677563690135627
0.712719184232946
0.679809458321836
0.677456865208167
0.730097110143521
0.947707159370569
0.721603873693042
0.783561314133038
0.869156372393537
0.938850906788162
0.714184556850181
0.716946439089399
0.80338517394816
0.936112310218865
0.683921759025213
0.689009817584684
0.6783918471287
0.888804418293059
0.728255388079351
0.811519405743228
0.749659407404857
0.936090486214609
0.810551178608019
0.69575463861927
0.729285302605206
0.761739771980625
0.698531009940975
0.77995031043238
0.933083321040679
0.918925158279205
0.851481918792554
0.717284858198481
0.771919962134816
0.902472115258183
0.944015409314198
0.80762255401368
0.917129002429314
0.677943822083323
0.710729892497331
0.9312916082332
0.677698323137693
0.735944734440317
0.785533468605607
0.904135588368025
0.91191259423307
0.788447109575098
0.832613702068003
0.8572813601447
0.730570590412518
0.844212366036131
0.902409345963234
0.680293891020251
0.78089999753115
0.67934728511837
0.744251912751743
0.967023938198027
0.757550621617845
0.749498884960727
0.959801363461473
0.728004384291342
0.866692457278318
0.837267413207872
0.863751527293839
0.787094731265957
0.926796851645843
0.851611318782959
0.844586107143342
0.734593759395881
0.68464389220305
0.812366609872952
0.851091779893705
0.867489080653712
0.959955628810268
0.823660692943903
0.856519912131891
0.745389937369333
0.941114303682708
0.752653324381201
0.811631563219851
0.936864526181104
0.892446830059995
0.677510002895286
0.825122753384698
0.779378453240329
0.769873266729617
0.725727885747475
0.693885084428374
0.707284315061885
0.859834330497124
0.911161481011187
0.740332743565564
0.718581559772983
0.861885396829669
0.910881471662113
0.734739189136073
0.920996359366548
0.796881864253573
0.955872188587704
0.714114769967834
0.762311654697797
0.822852427409009
0.975940046510498
0.751098201774441
0.76467493472489
0.737978572225464
0.730430040283156
0.946993381687966
0.982548707573085
0.759843364830709
0.905474789396778
0.701401894938196
0.96966533073984
0.678985708301763
0.874885339525715
0.855843599433041
0.709146139908295
0.752261906156704
0.951860226873476
0.852855755440464
0.776198318357125
0.712970001467396
0.722672343979308
0.739086121265899
0.695199409575972
0.681607525696442
0.876374158896224
0.970897928961848
0.833664700343122
0.785282605135206
0.760583731220121
0.890592613636464
0.690505102572094
0.92087408229675
0.855227220778206
0.991719454802214
0.72342290492343
0.76395400079608
0.877282205298229
0.71747823151332
0.754354558846195
0.696626219096077
0.814855892483908
0.940905025637147
0.88702540433437
0.693174618367993
0.933632937137841
0.834929197617742
0.982004388424476
0.880418372329721
0.762364195485267
0.804341448834316
0.712742229370094
0.99884825093994
0.876677831455274
0.738516226556704
0.799215961405009
0.958917415607543
0.925486756035159
0.768231637505608
0.726403320685907
0.841698047891257
0.749221499726792
0.745458525123383
0.966222360780844
0.924368912178396
0.857179698770512
0.755514772040217
0.870083785842961
0.746012741725348
0.81983983563789
0.769766431477566
0.766469051869858
0.732869870445496
0.812426147387711
0.720840567688423
0.686587395130187
0.684938346978691
0.767099994787819
0.827764069400526
0.801080112183975
0.843494512898286
0.981639471769337
0.70919444680246
0.813520178529585
0.690718587042752
0.694658418503954
0.92329309721123
0.858320971592554
0.735594300434186
0.812142622953071
0.871775356432591
0.713019671428209
0.70471016057696
0.816172866320084
0.692226436598664
0.790782992296535
0.683212696865642
0.686767885855159
0.912976878230132
0.698263779894207
0.994612836037211
0.812212445420014
0.797807355860872
0.869084816510647
0.99322131441756
0.80509081448755
0.94799408676835
0.949409466252113
0.995803164330678
0.933105965009496
0.784755298580699
0.751220169639085
0.698316959988664
0.714794254335571
0.916636744493528
0.950353259044392
0.717326976834084
0.992992966600624
0.785586200643771
0.99913160211212
0.754223417555802
0.73951127708203
0.884835312928024
0.712043094780971
0.742555657997574
0.893106490140222
0.799858462842556
0.699463232975414
0.770871482738097
0.870250965916988
0.833884666537925
0.74599883218631
0.708628512394711
0.75003448650188
0.791804797522922
0.948420826338971
0.684389245932041
0.981755135355312
0.809014036832443
0.678598102233583
0.711016281436861
0.808320731749812
0.935721306934775
0.816348516633118
0.727945082752
0.728308982768591
0.791409927295699
0.836274540877759
0.728282073763511
0.780520493091292
0.877211737770271
0.733985723489146
0.829349813076232
0.75045155885094
0.866085449109957
0.754014808924086
0.978460055100286
0.720675459887382
0.760403656027291
0.742972738291257
0.824554291990874
0.764384686386326
0.930830172210134
0.699456275233084
0.840025977364128
0.67741692334406
0.693669876144101
0.67839849493941
0.763567922900079
0.967161707560578
0.869426210212564
0.714375518824167
0.802132777614897
0.770103458252671
0.87914518079548
0.878029827460174
0.688249181702905
0.734930964162789
0.807133065324268
0.704239344875554
0.692477902235601
0.869768487883181
0.874205866122917
0.874163809070104
0.959267072507433
0.898103380506142
0.863407914249054
0.905733303756667
0.694737413601813
0.847265930281789
0.776551367430733
0.845341995466898
0.886273923060239
0.775446026872089
0.858042355825776
0.8124164418504
0.969835566333998
0.86643992747154
0.77875908932055
0.965226339671342
0.860906499872829
0.891038042393782
0.787346427784844
0.897798773384341
0.809816661181422
0.70979099823763
0.74555277532315
0.896821653624726
0.726271236514488
0.747890110752547
0.737165256954692
0.792145879690338
0.892221337329907
0.832311867978201
0.738133395560484
0.719519752514572
0.737573665914197
0.725464384698153
0.714222806215107
0.907828038110666
0.787072750531888
0.791691073712308
0.691025847296163
0.709567205050532
0.877142291811474
0.944979340012713
0.851795302854563
0.730864541357466
0.784690390351577
0.923433247819297
0.746024243903381
0.717416144304992
0.731611056234572
0.681397173785708
0.998506303422037
0.84594233873504
0.678055627852056
0.903183935489457
0.998406106956875
0.871673248375793
0.754400371273483
0.832361663400107
0.721300281635399
0.680288465434343
0.791155977771048
0.75743966226659
0.754404985921474
0.922803810988703
0.949715433084861
0.83313276201127
0.73075192667083
0.681101100733071
0.865338977107132
0.731663657864273
0.890610437377602
0.999558310639045
0.974412457550155
0.832063560905229
0.740699702021892
0.68264589249475
0.881076505846292
0.781833425133956
0.910661981420506
0.850615038374978
0.824730146269827
0.72976718705741
0.78710001711509
0.970614968238267
0.836754734255513
0.962102020287542
0.704739829190449
0.745083730311594
0.852344182629672
0.741890072167436
0.739578421394589
0.715540282273307
0.989851584811466
0.8672768606475
0.944894569408981
0.886298086420521
0.679021848140027
0.871933044287479
0.778775484269093
0.934996500396803
0.683151729810256
0.84420010947806
0.77409257821301
0.782386199000998
0.824292184249676
0.913442617056526
0.695942265383593
0.809553287144594
0.804449126498562
0.689455818994793
0.72803455393207
0.74570428517437
0.677443384811461
0.700114105630713
0.784071117326016
0.69980717246442
0.894657122166567
0.685219570210887
0.703284988565786
0.757852743474983
0.732371569606863
0.879446639988427
0.858476704316346
0.918143701137336
0.869424766639981
0.840291069542056
0.792983496356375
0.722631528900876
0.680061955697179
0.814434110725234
0.858314729782469
0.832484288469049
0.771792821649604
0.684435307790873
0.772577943710966
0.746189865659365
0.692484122921177
0.687996044224297
0.811213949545247
0.778202690195566
0.809246130888435
0.684294255479328
0.820378299737336
0.740117111985447
0.725457878811429
0.964426502074579
0.810821751319809
0.85507146875031
0.681604529731947
0.885218776234319
0.790503922126309
0.754919612738717
0.706936540656854
0.852991960018996
0.693682831845051
0.75496464096344
0.708803911394409
0.942014293611392
0.689413303490538
0.688754696425769
0.731848453163354
0.968619699084176
0.684569363407518
0.986787039948503
0.843885455976823
0.927547803203801
0.716197729233252
0.821341887245711
0.702593177399167
0.854901472189102
0.856929840794032
0.850622905976692
0.773066810607862
0.886804327526764
0.67761235394022
0.679230985686869
0.79608362988556
0.757938986572706
0.773215054079793
0.735171543132388
0.880190382370402
0.777060609495727
0.897144618158356
0.966735007369988
0.835961484308322
0.830151581490943
0.865920577037464
0.723518859971641
0.895182881688762
0.840614077166196
0.796618445744523
0.860067497000458
0.940667920613229
0.81402103022839
0.867903982005283
0.763439321807143
0.941933440600929
0.701300261545716
0.688684328372339
0.818946949162813
0.719401341530034
0.770578135458448
0.926978235609472
0.864794938804567
0.812022602422229
0.914223908668601
0.680276269872509
0.918551504759896
0.776150956780497
0.679365585538937
0.802977527563672
0.684951685345309
0.740217060570635
0.780840094440734
0.720344992913888
0.711366143151363
0.711962659565127
0.771004407655176
0.685645267523673
0.764489544582648
0.808507555356482
0.731760104461899
0.806727170328561
0.787379844898013
0.819264986735878
0.7154064391841
0.726027242688929
0.876526786320484
0.68101561831723
0.730221667242084
0.813267689965231
0.811453650886042
0.696067189104636
0.732971123086447
0.999897215263716
0.881531485608045
0.828011292509989
0.739312560204402
0.943519562038894
0.880410415336079
0.84810799038369
0.803136996781083
0.833345627674418
0.729713293836329
0.795810926444518
0.766161668969393
0.760867997816128
0.754026377710018
0.73217369520395
0.819643460549494
0.81425170936638
0.745843208189277
0.918260878515172
0.95698164249121
0.738656254567035
0.721946027183884
0.694609910293597
0.75984602153323
0.791650383053474
0.728685870759997
0.817377347355336
0.890391934626218
0.80375070985413
0.678110300483607
0.843791940385389
0.888366334490864
0.867326897821177
0.713559375470702
0.895574644001071
0.702924029525782
0.751013620124078
0.894367248914469
0.677897445292538
0.8135772949836
0.679628414434961
0.837559168335052
0.708039855860458
0.931791367979697
0.936146383560034
0.858975306188812
0.879794533785518
0.679311267389855
0.866182068568232
0.961250045361036
0.67835874439119
0.692108013105975
0.818659168333538
0.683093163722348
0.691063479040566
0.764446298493674
0.691262523197531
0.687273733276606
0.884231454020606
0.849569096159762
0.681914322990277
0.780711956630875
0.735430832944649
0.704037198677829
0.920578857325387
0.989820450166571
0.704864514509494
0.677480242385079
0.677640057701518
0.693293514165604
0.691928324563592
0.822492347143529
0.782486566110115
0.739252399842652
0.900280753139002
0.869441753268976
0.761984466931234
0.886635993038057
0.715965287881855
0.860138957477076
0.682061362950929
0.862606054455587
0.823541582386884
0.947859625517545
0.846430587658177
0.789177519093136
0.690956565465729
0.843196744802779
0.690755684877684
0.731930999518816
0.814384704600652
0.824844411874406
0.731330168268304
0.680636015917435
0.826355974136616
0.798468850239172
0.828813132314375
0.880269802858169
0.695935747907382
0.87352486385066
0.690809946202005
0.971464590381222
0.772101195858619
0.923474452551071
0.745190081122024
0.857473828619496
0.696684781179147
0.919273246654712
0.761483504180786
0.810399201852441
0.927754520028395
0.870027705082796
0.759239756678488
0.734293652282488
0.787105551224349
0.769757100111505
0.739594993082888
0.754780435028431
0.780562744903106
0.754942938716394
0.712341937632295
0.993252767078432
0.889438449922082
0.835865607094496
0.680220736876664
0.736403334762167
0.715554916079263
0.683843140215477
0.940862372346403
0.743156702026711
0.780412867789504
0.826505343542643
0.827190475664407
0.832098817165779
0.826807101392007
0.689923676828259
0.702006228324299
0.809274367612232
0.72864336809795
0.885927872291223
0.842834795208263
0.758293913359911
0.729965726609762
0.940383312379686
0.841142620314732
0.71900107376243
0.7348501687742
0.799505011226235
0.787670124689115
0.678116464830829
0.678566766488931
0.689070842781575
0.875711547840814
0.975855135230304
0.81466985463251
0.884700481174011
0.931609592946784
0.80593490039053
0.967382378317476
0.677733018845264
0.804915940877817
0.767658731162576
0.740668200057545
0.848386388547776
0.694758480048408
0.779883682536637
0.814975135985318
0.89499791475758
0.677663747023057
0.680999172487179
0.856590754089642
0.778925253504227
0.966211710543615
0.709433765698462
0.825945049255708
0.720692557447776
0.730000015415098
0.761692342669883
0.785828877850241
0.996788016780267
0.787097344702714
0.723424800429508
0.805280934776539
0.750834732549002
0.725354928764978
0.720384993937226
0.742119488034208
0.758910140282884
0.806956178376896
0.751213367348484
0.847328945701456
0.82140928456392
0.915130884783982
0.903305195083251
0.844728246398349
0.762053162803083
0.770676186546118
0.952573339151703
0.926158143722018
0.70057667713545
0.760139647479574
0.710709713304477
0.878387148564027
0.814758960642632
0.879644849461008
0.724368641397903
0.935787840256113
0.802330409094614
0.985403838933203
0.733872553472524
0.784899479778057
0.782003829887792
0.973160520998617
0.961874396277403
0.684575188336612
0.718721607058964
0.863947988029809
0.714307920494853
0.820904960378575
0.737465163406721
0.683020829690311
0.896901377956107
0.939429856366192
0.766978531742775
0.677479250295114
0.680566877572854
0.722738657500177
0.731091414276485
0.697542382949862
0.910719868031602
0.744276409308246
0.891913026272998
0.678885997400145
0.853782464806233
0.800968724321323
0.954418778778189
0.757544652138255
0.713134383951508
0.835117262843838
0.920996639682755
0.685165828314501
0.988178697602056
0.67802949390086
0.758238474825648
0.705042506107009
0.92366625152746
0.752812133123374
0.757067879231911
0.762773402579203
0.809143348102863
0.840205485280636
0.764936689683133
0.810445850133288
0.825921289345179
0.865568541510545
0.678247851972653
0.865444189538176
0.691495362594358
0.688621687447908
0.688841115095908
0.74808598611084
0.993393679273717
0.688429190114906
0.686153431912328
0.743134065698824
0.867027959953095
0.77404795182268
0.787300249329974
0.743259226327244
0.684891854553448
0.769752287684596
0.683520107459538
0.835780481785292
0.772104699325924
0.803763385227002
0.732659441440731
0.718318283798698
0.962062013796244
0.712538485074048
0.761411384467708
0.720126949311655
0.754655671509446
0.913950442383724
0.989747671805811
0.762400181794588
0.937800975500274
0.70408884002621
0.836766791544944
0.771237676548868
0.78169190411436
0.766974290292503
0.677565325432049
0.938678257283748
0.690780329736086
0.879566646095094
0.688593396159256
0.904512910452456
0.710187585563402
0.75904554679711
0.691637298768446
0.950594096777591
0.736014718261196
0.753614155355477
0.757371188074013
0.905535015175652
0.910760364765771
0.721716191412836
0.967627225312762
0.960945068896957
0.793211642562893
0.920545727801138
0.989479336832525
0.805818939686109
0.799918418424657
0.771127124181919
0.682156216614549
0.684011143468483
0.853353738448595
0.696703222915056
0.849998585110481
0.857944018664502
0.778565327826804
0.817079817986379
0.941953568998303
0.835212541869325
0.901698019941492
0.678365375055411
0.752026731269796
0.937248221067098
0.863230298010674
0.709358294488239
0.750799853680136
0.767255962933464
0.948026834395235
0.73865412857217
0.724597658741376
0.896755488206231
0.68786668450603
0.72647233152057
0.698387603917258
0.690966928500837
0.869557505653804
0.707129599889991
0.878637945699995
0.842592485289246
0.955545406821644
0.920314969140291
0.934582839779435
0.713376951309015
0.78674728552914
0.704368285490327
0.732698641306684
0.878538978360506
0.848252250840836
0.677942676054888
0.85014091658768
0.699102677931651
0.983260999411741
0.77703278272897
0.76195418523307
0.899562588550862
0.717866107124685
0.694981438853265
0.725987540824651
0.979811067372561
0.828499610867838
0.782485154623417
0.857971738069689
0.766850222563892
0.696004341003938
0.742152730540551
0.715291997419554
0.739641114831536
0.80220737084258
0.808801743425987
0.984045755001166
0.678033271669707
0.761075510423634
0.737958913602219
0.723723357964024
0.857907105376132
0.773753325828968
0.825446598387911
0.891210145116917
0.730400447841252
0.706648832050113
0.777499710536253
0.8140430447691
0.677720710450826
0.746662875403869
0.957247552674896
0.678820043103031
0.827099206195857
0.718762291278783
0.996199080783638
0.817685094690725
0.752568437488196
0.757350977301745
0.865242456197379
0.881354014252171
0.681107485992244
0.712489634256894
0.802222960375387
0.738343808122734
0.699283776423123
0.728318553037305
0.677583069881565
0.976052511028827
0.807302780997994
0.806805600737944
0.706198128685634
0.85790222586013
0.746537390109131
0.726399106179878
0.774152896611347
0.742875786948001
0.805076935637509
0.697630348274376
0.687085006260966
0.759077419371022
0.78452400687172
0.695376273147588
0.682744302498459
0.677540377584827
0.69482380079536
0.681218106190664
0.958462330656113
0.812716916732317
0.765677736921603
0.733701135539911
0.817377666898533
0.785720591648061
0.881445377758535
0.742075883831897
0.896612513295507
0.911713526952331
0.95647784463415
0.813675833550888
0.679805839093846
0.758158506210153
0.755767365357475
0.677838261727765
0.849752918093931
0.686507098065301
0.768463230880685
0.943809486451402
0.730380522936174
0.742538507980826
0.875106671420249
0.737232042284718
0.954585434854327
0.807646585139886
0.873182905363439
0.688446594264363
0.703898630532147
0.753222391585235
0.926119234898336
0.78925421978821
0.868461128297897
0.687900198034409
0.718371728288978
0.958587270663727
0.914202634394542
0.993982240836419
0.942722909786552
0.767839857718308
0.740059571074306
0.988787843232736
0.760488332349813
0.7071123406995
0.933151580497151
0.862569380447417
0.850976967846876
0.923150556455459
0.714332013729967
0.865483994243317
0.999634131761446
0.710032571960907
0.951986164369123
0.681324588887657
0.777115945436605
0.799668823274749
0.895362691946644
0.865049329581959
0.734032837568954
0.677463961040564
0.949730086897507
0.78290255411218
0.744361065272775
0.887900916821856
0.69247529049635
0.901677728188544
0.719628573177563
0.704206534105387
0.747352854078031
0.820099668993323
0.689478613056153
0.74836751790714
0.693187218569621
0.707179968375131
0.991754605200024
0.75593211795201
0.774832380038133
0.910274626911811
0.917595758113271
0.749812652801771
0.723789400308906
0.736958126014684
0.999332508072679
0.822835587613289
0.68276538113082
0.864688789139421
0.760418451475326
0.742604672526316
0.744421064859615
0.928945784355898
0.829106316454271
0.720307700494612
0.719969590301977
0.912015287170101
0.853449790630137
0.777587492282706
0.73167223783681
0.82080773509156
0.901292415956575
0.953612901991013
0.980999043170971
0.731586466047092
0.963273034871727
0.804228503437447
0.798657846596292
0.729317434895086
0.733823021689924
0.790730654679601
0.741595441917558
0.700876562933742
0.895151356732807
0.895273000175552
0.711525160564869
0.701977651561019
0.692763774627618
0.698160588223658
0.943637382938276
0.737054052538517
0.842664216068107
0.677646318483591
0.866475623181185
0.864348909893398
0.89445970463191
0.698746810032863
0.756044445009545
0.901921219708063
0.76320161669348
0.840736754165816
0.779849362255888
0.684280347631105
0.751556766191581
0.897946200452017
0.704577485041316
0.896237739789236
0.741341849914402
0.73632352038193
0.86597539142857
0.779509003344265
0.702603752467293
0.765182266073341
0.767911083068
0.748836065253318
0.700088895556053
0.758083302594721
0.811880924540389
0.772904320552739
0.689901610764219
0.857719703137109
0.838096921780777
0.777514605426694
0.87173652496935
0.707736350063029
0.727292200431109
0.726876687074139
0.736486648646679
0.677647690288494
0.825583685836427
0.861793627581568
0.70361720104919
0.705405584933426
0.681607478402571
0.998996007612151
0.966004123137988
0.757690121181514
0.864874973235803
0.677771124985867
0.747171813709186
0.862923960638498
0.900135586870285
0.910431856581375
0.809421828684589
0.814783097996007
0.787313404917092
0.7872020491607
0.699699079308193
0.735727495412324
0.727229404341624
0.756172160380825
0.677471221813732
0.964673483318609
0.99674564839804
0.832798105240475
0.789793330929299
0.901493457026116
0.967807842847434
0.795408108207397
0.72249475103043
0.739404225866617
0.677720028384094
0.938953343910648
0.948116273441172
0.694859502648085
0.715604171381248
0.807454471278406
0.687775948657673
0.737430032413139
0.795928849768388
0.678245069006086
0.720247320883824
0.854594692826799
0.774047482968012
0.68627482363733
0.999690236755444
0.991671649906933
0.945590842330156
0.775771915648777
0.872298068085492
0.700177438276972
0.945775680180338
0.705940475653048
0.682203544554543
0.902611872920742
0.815137264814595
0.677457325401526
0.760175025933878
0.738832385987039
0.696332540934294
0.700563456633721
0.760400248869975
0.708958345769137
0.868146405312909
0.997710287385704
0.938828220728679
0.717655680650987
0.776631571363962
0.806447584530695
0.895231856348809
0.91872760632327
0.935750414095535
0.846133594072129
0.930801095695649
0.679817414149169
0.752474061444526
0.724092899864442
0.791841911578722
0.875914099140352
0.67746887289055
0.758836546194151
0.821482651270445
0.76228078477272
0.990556019794476
0.68001530900985
0.949259516033126
0.817296973718639
0.991284126478898
0.745332128381243
0.782175109870445
0.780963978338726
0.748561299232306
0.728714499856328
0.843745954798025
0.808427620929913
0.778469535301103
0.843253789435646
0.777149745008501
0.790136000404926
0.923681463814682
0.94674036994288
0.709126246617808
0.720932831463661
0.797389110957949
0.737122603457269
0.72477336738479
0.709352442897274
0.683498861649369
0.834976364580526
0.744406031062693
0.910753884076165
0.767881885253847
0.953971702039213
0.737252425194656
0.816144775621693
0.828471970108977
0.92831807406239
0.760078552763326
0.756690147443941
0.703740426275648
0.698888866282809
0.725816592746854
0.743710691484007
0.793383562749043
0.944137083037905
0.68560353336737
0.703515296288365
0.820684336801426
0.78672615578648
0.773411558731063
0.745305579583249
0.775905509887407
0.689586186548989
0.960447797269613
0.678389812334063
0.699744576798009
0.74570678944261
0.925372270509271
0.771837794827147
0.941262575735602
0.726457376549913
0.878903508022804
0.892027307708182
0.777473647440488
0.70787753453638
0.691457714436695
0.749102462368169
0.700371793414609
0.763053370746939
0.898431178730743
0.8672385507224
0.700365435080646
0.781790608918181
0.717250618481555
0.91018779698787
0.715867262642334
0.986095584228126
0.807887655764855
0.839676426024412
0.936358796213796
0.740078752824464
0.957341171046863
0.996579073576564
0.67833389741826
0.938511926052185
0.921045232936299
0.728818779649987
0.680143241203794
0.682921278021983
0.905209543133273
0.809176974491774
0.920420051279888
0.831374412545515
0.804825087623749
0.973545297985116
0.680545902918002
0.712746395817836
0.777698198787473
0.846882864163425
0.681824959985815
0.907727090399271
0.760042550598832
0.930625785422319
0.753995907395629
0.802828626789056
0.796558114037532
0.767433681014165
0.768156763118117
0.69236293007068
0.705211712923774
0.677917498469883
0.750021247977789
0.738685935466982
0.784139918302621
0.737163685160383
0.678039230559902
0.796468083616433
0.750079372919524
0.705604730168243
0.733921284628806
0.696134271179609
0.687930166445065
0.97723009021684
0.799092740108252
0.816264100579303
0.863840065243299
0.784420133719202
0.707401551138852
0.74091453158177
0.681141103073119
0.795695850454031
0.679213064183136
0.690195767395785
0.775634733367552
0.772763868993443
0.80167778366635
0.701936343123424
0.785502877780893
0.703356016088884
0.701169003277159
0.702711239321132
0.904208688661309
0.875777867791811
0.904018372837783
0.700777468762869
0.897738653426254
0.828554879136182
0.679845625711081
0.69951777126376
0.692539696905713
0.706721964918121
0.692591988260496
0.98881929872975
0.740398996953067
0.699752943874393
0.68364441314589
0.748733556495873
0.79760358937589
0.734245830319389
0.713023489482345
0.99000433631045
0.743429640419191
0.784768313501666
0.920372155821841
0.879432359620554
0.922669262581159
0.823590097680797
0.701768228419877
0.724198307985524
0.893409118373426
0.807729689190263
0.857524264487644
0.894050869562851
0.836010450202137
0.844969776046209
0.93223686073536
0.69281660750234
0.868904316628403
0.728500236751545
0.947230020028577
0.909243041123434
0.729228811313545
0.678629690248633
0.77528476014907
0.854277836530949
0.825787865532322
0.875934307200259
0.819298282983827
0.84112402584888
0.950643966537759
0.677497909680472
0.848800734150879
0.823626689687684
0.739779357861185
0.757683469866565
0.748032259911637
0.976994176222668
0.761379011752589
0.688965164346719
0.69525626964716
0.786850279661205
0.766466568759495
0.720490742877399
0.916350386878872
0.721083915038661
0.804520860835884
0.697790719993011
0.694688636456199
0.915636314405308
0.804714236016695
0.80418275141108
0.760424802140714
0.918227572020553
0.814402955078337
0.754512041791571
0.913736866584983
0.786105118930087
0.717769102425492
0.753848182931114
0.73636362008912
0.881437911937051
0.776970341868299
0.7707479247681
0.679000407761701
0.756172409304631
0.745913493454231
0.730116098022884
0.795070226817457
0.748778300503407
0.73505981316912
0.71519302748302
0.852769849401932
0.78609143540589
0.73449747892786
0.722448946822539
0.926793885174581
0.718447714820154
0.773718057634011
0.999595651762163
0.698639501869068
0.704846895106933
0.830348295049485
0.6868600510723
0.967289932758969
0.734775725813901
0.685066640667308
0.758373667083792
0.803728568425044
0.875871802180443
0.822454051725774
0.812027546764986
0.85545685955592
0.692308691255145
0.72170041804279
0.784435682031041
0.788744004703568
0.755108125949762
0.799528486649789
0.731711277635588
0.678738466280766
0.729727405542725
0.711138446171366
0.801916567897278
0.751265336717044
0.739290836919785
0.678923335107424
0.757590940112269
0.73109604003757
0.997678885521455
0.867222655532224
0.73004781519094
0.680186951903692
0.827104572456333
0.759100618845933
0.762826813624292
0.68070735452823
0.823527801360169
0.688172111139172
0.704991407018458
0.938720241788286
0.834135187682772
0.679736632221391
0.690629333626753
0.71626643543371
0.793552964246257
0.783506321706271
0.801963060316836
0.829481164444082
0.716232616867714
0.842583646579622
0.855703321910067
0.701042735248687
0.952099399739091
0.964096287457947
0.762101526790181
0.690297884316395
0.685522653898302
0.818560759003667
0.683564324414394
0.766867866854534
0.856991716516877
0.836606400829662
0.749483032735493
0.990952584760728
0.934547932481786
0.764514213735028
0.925441323509635
0.710921566250805
0.684987419699
0.796458665743667
0.809482636469855
0.726848946691937
0.765093692658138
0.677551617879244
0.932267360500513
0.690963784444059
0.679067676569728
0.836582261440273
0.869441734755176
0.698657007608325
0.743033763037666
0.894983615691739
0.813037252604682
0.741295938531914
0.923034135582234
0.818452351408894
0.751537883206468
0.704968753512137
0.785858994215228
0.69931379449838
0.727818790822614
0.720520263452795
0.898814951556094
0.822257173800956
0.989531032217327
0.705780538841013
0.852394206996194
0.701619396276879
0.963843200507612
0.811049702575632
0.961177988709213
0.93687370463676
0.799227909724113
0.677418223795877
0.995747758141672
0.713781426092708
0.776276694821327
0.870632959036582
0.712696690974239
0.677661436070687
0.732832843232675
0.677718627541979
0.80083268603547
0.857528074008217
0.772832784982241
0.735297182205979
0.726590785292334
0.9704862686495
0.889251529448192
0.862425635477449
0.990911659523504
0.678280561043678
0.696307661121029
0.907742953315079
0.868439358399367
0.848551218526876
0.769826199351192
0.830983754106903
0.954400233084384
0.972339020610714
0.83524557967009
0.819451163490629
0.773155878121212
0.702413577393195
0.718880722075364
0.799882861615298
0.90808736119851
0.730946716787697
0.816103324843382
0.962842806271319
0.794784886272579
0.704611942745597
0.797974763443634
0.954187337711376
0.748241061629405
0.771674297601483
0.763060947418813
0.704711069628341
0.732944613486447
0.700230837396321
0.77115706819165
0.760097490429015
0.97691197582245
0.977757880344918
0.934981858707418
0.773000594151097
0.678963745857661
0.702945699666188
0.760589693270194
0.785543800814513
0.745424775753059
0.916592493039723
0.768252180624726
0.838946003641197
0.711624516492307
0.886370548508756
0.831124184532988
0.711664616047082
0.68886766744947
0.717584545436916
0.858417553849752
0.756121004144744
0.985252302886411
0.712585620878582
0.877886513487428
0.809182985745887
0.74918794268324
0.856139482801759
0.810199284729685
0.68243827966663
0.754570594450247
0.69543639662636
0.796112279120612
0.812787488984103
0.933455083160748
0.799522187943417
0.713248512452886
0.679446173062161
0.788340148037166
0.729607883062343
0.67909829519884
0.737595337753093
0.718379633450026
0.735189440578323
0.999817750337841
0.855942886569131
0.887845014118434
0.831837801480044
0.722076374197003
0.76643256450707
0.835153646882783
0.778929268663845
0.933186912180161
0.714267264631139
0.677562970297284
0.75964468064123
0.791575302950113
0.758741848118197
0.782294548544441
0.834375990248931
0.840481342185273
0.829250891929537
0.749672852935274
0.706156114550896
0.805490325804407
0.856534640524874
0.900642919327453
0.837700219136335
0.852062646983129
0.762958198394828
0.784015145425392
0.69705363921119
0.897232111014851
0.695400513191229
0.693067077109545
0.991476650466328
0.820592486114893
0.713201110701798
0.89465410422763
0.959080146783395
0.990429053889559
0.875277489894521
0.757080624794394
0.723414426429241
0.69862915158243
0.763424007960188
0.691583242755149
0.86901969138018
0.682506186560577
0.849290627908425
0.762611608735653
0.944337077191248
0.722989068059762
0.798891268001906
0.759928241171892
0.803919236479844
0.99676338155071
0.857163274098548
0.739424914550652
0.781275561819546
0.904176990208419
0.707177552446204
0.756710084379442
0.702982375413301
0.692661203787087
0.784434147771027
0.704812628214259
0.72123876314146
0.772120233579359
0.734072970743323
0.761556767757443
0.857470040915719
0.699719051189522
0.794633261693594
0.714471535745512
0.687525813828272
0.709808579434438
0.810128296561918
0.818617281958289
0.771670445162377
0.96127687666101
0.858600243943578
0.684786336757381
0.80877586982322
0.897421118915082
0.755791060001203
0.775064644240337
0.846817172390386
0.861508965835912
0.707142871934834
0.973879495045327
0.752072859504553
0.849917660404172
0.741889678082452
0.772677083601332
0.995910127863393
0.705915833285225
0.701544699254643
0.929212438238572
0.740914551883893
0.813403879599001
0.729745282799479
0.677603738485378
0.679970258443203
0.82066086206112
0.90439677694764
0.96555574543714
0.698398421568742
0.961363355978842
0.763975779298027
0.804639344845875
0.910371138378264
0.978912573105819
0.731211128225617
0.832708613174917
0.862125308004035
0.830988025605112
0.999825953162447
0.787798480501537
0.873201897826467
0.742444876177824
0.744975026024465
0.706254974362758
0.796870140969233
0.796088183108869
0.866366170840069
0.83283175405447
0.838387456588762
0.788232476223866
0.964116516714232
0.851221527315028
0.688064308753733
0.753234544947174
0.918589961026689
0.902350654548956
0.809951385532249
0.745034828423822
0.839169088361998
0.759676488467139
0.864461270174077
0.743191553183343
0.942137923071827
0.707241431451387
0.923224548236928
0.724151662831755
0.737624990541673
0.819230857209578
0.845032202067021
0.882696716457216
0.946365408261936
0.907645897678804
0.803186422264406
0.721594619270783
0.766227858311487
0.754287462655348
0.843771716464066
0.847586697719401
0.849251809627411
0.99975772278717
0.735673450531839
0.95928382304684
0.697079149881122
0.677903193599431
0.716541635876592
0.773076106381871
0.688447995232507
0.726763274527571
0.742064743666086
0.68869689467141
0.694163414784484
0.872909937031613
0.724383986664494
0.737979091860198
0.768996003585688
0.677666156949214
0.798156585656923
0.717327806652702
0.695930182149615
0.829268513491229
0.907650205357556
0.960164296832117
0.905046620358303
0.681323364324003
0.808821917701853
0.854331759815506
0.974485009081545
0.785534017097184
0.861860740092691
0.751103974435164
0.910249655921604
0.907130147894487
0.714673425600962
0.929582662205446
0.787768311203328
0.874545053221915
0.712214352375846
0.908478237177717
0.772518572740175
0.787597033038592
0.760340418561603
0.686239853517486
0.817692116487201
0.743640625274123
0.794464053899337
0.678955084110108
0.816858386383418
0.790177978263767
0.714545989392618
0.767599706679828
0.844512686524858
0.92097541313711
0.743581568616488
0.717589553560427
0.717856348862161
0.851626544071852
0.976600814491449
0.873961637669438
0.826392849770878
0.85113324289936
0.780859311257647
0.773641192602615
0.764631320366706
0.703158079229138
0.726970755457468
0.706057967773959
0.975335916087277
0.734371644700632
0.69602854411535
0.730254274324943
0.785097110128443
0.923189541616205
0.714909274080053
0.829331359036471
0.725354335824722
0.901129423975194
0.726160136296573
0.680154788715006
0.69032078523373
0.93864476407076
0.884825531997604
0.80538275438135
0.988926311073312
0.692806120053077
0.830656909210687
0.95019539539207
0.829605781069112
0.74227911126754
0.757475509418587
0.681991929236003
0.783627261763413
0.743457280868789
0.955930732727625
0.916396769172108
0.813480444456163
0.903739632811767
0.994388693895102
0.839389057141019
0.82399657208832
0.688838769822831
0.730683360329127
0.69528374216648
0.880626192654831
0.798175082498247
0.889774901790904
0.997847335301398
0.677434042088674
0.705973409625105
0.685511909012946
0.76879418638064
0.692589239817143
0.861702103146464
0.696559016378647
0.728330262890825
0.721336980709118
0.713688193386334
0.813074555348906
0.712555304334748
0.680755214765647
0.712651875405846
0.861708460077464
0.698434529234553
0.693326242533587
0.989740012784536
0.94231243902732
0.67806518296569
0.794701532785306
0.685023655914229
0.686397440696342
0.892286394991927
0.860044591206434
0.703301531827709
0.778333898196714
0.677505520549508
0.727789606984399
0.978373957515955
0.832247654937361
0.709683600416411
0.873903495232205
0.868692962333444
0.876245324000801
0.759960112872221
0.929303797425995
0.689818924953529
0.846421505435593
0.883353501493484
0.933474811467576
0.684380552367583
0.888013447286772
0.679013607213232
0.774401297894214
0.868417216505973
0.845465801388874
0.99032218355775
0.759314168128193
0.913508624938006
0.764137679039636
0.759198338367191
0.731097994344101
0.763909837052666
0.699951342829011
0.715157383312363
0.80493626875171
0.877660069919521
0.776110131435173
0.788497301338571
0.771873657032378
0.679576400345047
0.991491364096767
0.775488087975881
0.999592197985846
0.989511190115447
0.910790734492179
0.888203879846385
0.898325964781803
0.869868376615483
0.768862846362286
0.973746244547626
0.937824310533985
0.677601178047565
0.778640378821736
0.678408056745841
0.67843968760538
0.979447321287048
0.782465080936064
0.737840492116949
0.770405988559771
0.736271909863893
0.976400427860411
0.841384610106752
0.730521795684739
0.690894043112441
0.683147084807554
0.685850094245569
0.798305563414175
0.779866677369698
0.886020717064324
0.834573667963274
0.869982734522228
0.765919928526845
0.793448268470585
0.713156624782902
0.797994791023366
0.816721383433959
0.919071288425141
0.844691708701795
0.778280117027507
0.688192346704317
0.740305983620344
0.986775586702852
0.718503876654266
0.752391409738432
0.881316647405097
0.75490593956449
0.790228013248625
0.703670514367798
0.784325245723451
0.689959999432668
0.832643715855395
0.707429626348705
0.692148740142586
0.766072028499396
0.767624896943822
0.86077038024818
0.700640708868481
0.707966066640893
0.939089868273508
0.843644264089842
0.770709533426569
0.830794168291499
0.720600388244318
0.855330673490901
0.912256825275059
0.834312488801554
0.717894736899054
0.77667083786257
0.766263193798909
0.803912774430605
0.71920182962285
0.701953943626338
0.699870349419235
0.871253970135935
0.935211701638292
0.888787702612214
0.909518157212087
0.754917586295024
0.808889355978028
0.963260840917512
0.71151483786717
0.767701832307166
0.799275847370634
0.825247288807381
0.757138376922446
0.902230012868745
0.893190482415376
0.682283630939498
0.83011752719647
0.753639623760827
0.798449044815792
0.71658530995169
0.946298774017865
0.736559183156007
0.763342277748184
0.765610675246885
0.842659198825286
0.777665903422693
0.736262015059563
0.811723330816032
0.734695698256994
0.687220800673866
0.718648640018511
0.961331409703822
0.932081767340619
0.82748682055685
0.962718416852381
0.690847913497571
0.752756806472324
0.88875183414817
0.759818119764667
0.678208863870748
0.790886008959604
0.686674195450575
0.84415120618339
0.704608503608051
0.685829487137873
0.721797805020043
0.738061107040677
0.748257032915396
0.84326025773684
0.729731679691418
0.703152680713015
0.745182105794203
0.741465956866763
0.871144765715059
0.718244808152503
0.855851581984944
0.761009282631137
0.824331854875961
0.897451060673395
0.680516663430109
0.784833221393273
0.728289283754475
0.803528032195813
0.974335513883899
0.951491766402996
0.679449236366632
0.897390547204269
0.693421798098166
0.678690910743646
0.8305686362212
0.840597277268454
0.98991310673561
0.680135787143341
0.758031734044929
0.763743173340198
0.677422213125403
0.680864804884663
0.865986374365797
0.70367053109077
0.728143054458802
0.678012535588271
0.73703541464723
0.809649918850969
0.859432541978141
0.677455212602204
0.681080428206327
0.7373464519975
0.934021001486637
0.72875009628329
0.992250606572926
0.701599966925542
0.821791594151352
0.755935225106782
0.688035583952974
0.73300469075768
0.739764651318168
0.870951604636797
0.841322106105996
0.779738236267737
0.746649188787567
0.826609553508717
0.839702975471338
0.875229853285476
0.905778967541927
0.806421291162831
0.959789291426319
0.7239886421267
0.783270270670926
0.859800599586439
0.845069426824396
0.714090523112905
0.803107545547218
0.909232570653055
0.809523690258334
0.738657733544335
0.696851793926186
0.696785957516814
0.920599662342883
0.730099397609462
0.699386379221808
0.826211746980121
0.913240802615061
0.718664747852983
0.79665567092989
0.8374645849833
0.768848703601814
0.891759288046919
0.683802554521679
0.716255389334499
0.879589227794868
0.893717964436503
0.880767968960283
0.8291019024147
0.934399540455986
0.712137849383636
0.980424526144522
0.847586531878149
0.761918758963902
0.865177128392112
0.679613145823308
0.795325713780834
0.768507401799478
0.737322745112702
0.740996470239262
0.951665887594378
0.873344885326249
0.878681414381659
0.72294487939639
0.766854013083645
0.872577784233371
0.893919908095412
0.829487124518307
0.781568045164269
0.853280011656496
0.746752181665073
0.708266986555378
0.839372458289537
0.687185064531429
0.741181312497017
0.896158375043109
0.797597810078427
0.897790917558677
0.798391078939856
0.753839597490895
0.791236689881098
0.994133155972106
0.781992504264138
0.804865441517617
0.681902541127267
0.824524450309803
0.935374118418292
0.755393347498019
0.71616479731398
0.697466103531071
0.757078654594977
0.779133696132348
0.740240309773254
0.943786065916822
0.714257518398477
0.697534131729248
0.845813368229406
0.696716262419107
0.882746385309692
0.756294946387478
0.815274191011425
0.993980693799708
0.795033172561933
0.893271349041015
0.924349752486866
0.866610497717443
0.757537813535646
0.697906648915615
0.701990547928954
0.761695121505037
0.763484658756579
0.74934222841862
0.826691611739971
0.828197314023395
0.69192620062686
0.714958089350055
0.746172011860224
0.795021033394954
0.696939975000178
0.677664858954736
0.864369540537023
0.863612956736469
0.807809865099148
0.991685397564459
0.739680212988887
0.991694317616971
0.698091654910444
0.887007368621624
0.741259587621387
0.778919688906409
0.916745637944389
0.913427692820551
0.840593587270384
0.941139390967952
0.731329464617931
0.775486343144309
0.823064915179014
0.850894609952071
0.799746470029278
0.846048320683552
0.939604847686613
0.786857854333069
0.735877325060886
0.728105416842618
0.720142908602437
0.735673459313147
0.730497502120137
0.833019941355158
0.742657652832463
0.868559891442013
0.832688306115103
0.90827512444616
0.798569290530767
0.747069197644752
0.75846403608715
0.865129640472729
0.824808450861609
0.694865184942579
0.885207424379423
0.760221158924626
0.681864180410057
0.881110905540007
0.734675230441246
0.704562158868586
0.703947869495135
0.847613160969075
0.686288089647803
0.721278074013306
0.756719571669876
0.835785238599991
0.760678086677568
0.687862482117673
0.824757232417061
0.769986637623969
0.796154647789189
0.716713146756574
0.866797265609784
0.891247830223386
0.99918430141179
0.835619881818398
0.764754708395767
0.686032166803356
0.976202645271479
0.811550549629759
0.827473274240808
0.820302506456138
0.990707247320514
0.953883104471682
0.727893791039017
0.958640076985759
0.82547502822827
0.79951872721962
0.693631757952823
0.714404674961732
0.917787179178378
0.997075615897536
0.695836691814291
0.975756360672492
0.810487964807054
0.837959726905366
0.860483586631146
0.74684887881765
0.703858092079769
0.723106515652516
0.76849859244161
0.711351359343841
0.763936145406947
0.843088579130269
0.843620671213317
0.689610794608398
0.767351636653628
0.707116806080884
0.891807400075474
0.686456149189224
0.861166811858703
0.869093684611668
0.977072466910178
0.677441805318904
0.972645139111355
0.799964032355506
0.916337435724379
0.858000904854697
0.72008672854955
0.773876669048664
0.847345178345187
0.971819208505266
0.690274528520206
0.792650159428927
0.716402859356523
0.787706863562694
0.928386455401178
0.822035176361933
0.703850024327793
0.678104789057394
0.82504993237194
0.907469938624186
0.913216988778163
0.842472001565189
0.678998999614597
0.750534063168516
0.950881399308027
0.889142113667412
0.777465768375462
0.933376142712094
0.946590818559453
0.745041525950652
0.763005577037016
0.721474203945855
0.792627924871622
0.739246869046192
0.951987348610389
0.964022675193172
0.813800782957504
0.697321385392226
0.698398106972502
0.924790934684929
0.781486481255967
0.693785347939258
0.727534974221546
0.726175140628465
0.784701251190428
0.759305608157241
0.924436477937659
0.716428080311076
0.999338464023957
0.882210859611634
0.783033507690653
0.731960705066081
0.846597979480901
0.677688054380081
0.771657660725581
0.860732098038567
0.682190278205288
0.780270298325764
0.733943206270018
0.706510005049217
0.905365707299748
0.957780315571589
0.930964031294058
0.704138626661692
0.704273252495115
0.694786859756083
0.747282810516642
0.920431528206738
0.854097848189811
0.690315358653782
0.688124942556428
0.741139403629098
0.836001870141767
0.754865647267947
0.677434619143172
0.694504167740841
0.747984093793894
0.839681668481826
0.769697915842032
0.890621711214493
0.735706378726428
0.680308085346261
0.713495817271879
0.785777586988248
0.85363818374086
0.77334975235035
0.73280720823898
0.77650882157791
0.835572437707721
0.826814702013129
0.774583011068189
0.756394985159143
0.7962857167494
0.691937751300685
0.714866918983441
0.728430182155844
0.701897572569873
0.881929564563427
0.808024420037462
0.687535497937365
0.986427283058517
0.787035905728409
0.71902823573238
0.701286241731043
0.781297728098868
0.907820837144386
0.780714287402002
0.728191460780842
0.864660614056682
0.81199256078207
0.996872967818197
0.693538505858772
0.990625657618562
0.848370107455469
0.746859731342966
0.796230804231096
0.836183770154189
0.760710652105303
0.686207309909865
0.777749685006294
0.822500327356012
0.894773240064514
0.786459781843503
0.697258544405233
0.864045065443291
0.693596708969864
0.709226140502015
0.69731404947219
0.681074198428122
0.750471274229185
0.705783642853911
0.757646383659009
0.681290726478031
0.990221054136891
0.716133727284714
0.68268590002393
0.677456675209729
0.935631018437786
0.951640858940661
0.896443001754681
0.819660531662244
0.693272103668465
0.821030882275531
0.678451828248518
0.855044069023274
0.681207180562836
0.80722330450421
0.732035841352656
0.979813999493421
0.842515636042134
0.735272128109132
0.687434068803549
0.88446548429798
0.769250687104115
0.751545752938919
0.766489912645996
0.921262175104346
0.867517132596729
0.704964940648622
0.783825868956239
0.69413033688575
0.966089596126051
0.73058282021777
0.920117330025161
0.7403144991762
0.690827368736645
0.912346172843013
0.78628178069124
0.705760100075408
0.893264785128786
0.810822510176815
0.806920844408449
0.68768423250478
0.989910503607067
0.736099851129617
0.865528451253588
0.760865508374563
0.812790319622644
0.677761019301528
0.75888277806659
0.807039662468977
0.769614736559185
0.770443867823334
0.762470980613
0.942546409252918
0.978147314651027
0.755926050382732
0.682323322918754
0.678587988181839
0.677734754797176
0.767393359572209
0.701396476511615
0.733996433323502
0.68227886111656
0.858892897726177
0.790559969257387
0.81945274159739
0.730215536790835
0.994995988183722
0.839889780818208
0.706341091255456
0.677417028425938
0.680594171317159
0.931678075121708
0.684189985922857
0.723107926734431
0.857163238263894
0.719004865080588
0.915688636377213
0.88658515173832
0.93711419032577
0.821407776334067
0.712163980480269
0.876336669400426
0.859150383799628
0.781778417512866
0.727258741531631
0.731585149316705
0.689203393659422
0.796520440533471
0.719548319430144
0.734311838676796
0.679200331880056
0.757328002276717
0.916053050598499
0.978831134929051
0.91190825651904
0.819657103515035
0.689093182689448
0.774592940307148
0.678280791589457
0.688383347054666
0.754689705051481
0.78391057031336
0.731171067768629
0.867434980817245
0.92891269084622
0.743776582675387
0.709280115940716
0.747704384879847
0.864410724605345
0.983002109850014
0.702200884644981
0.698336156847776
0.736899872393329
0.902510168739286
0.816314697630623
0.887368453692983
0.734384282449241
0.679306659314195
0.99490101194146
0.731671806272724
0.958625673150551
0.686589169440671
0.809610989144162
0.693025741251413
0.835883437050462
0.698784087885717
0.808569926858165
0.901452461275861
0.682471795819052
0.87290007770922
0.920310556122622
0.688634966168953
0.878647226039246
0.812808441031582
0.926742269785658
0.980707822311749
0.892118028215097
0.822125135061132
0.903859988213657
0.774403581561632
0.881659449562246
0.72537667546466
0.890933669483523
0.899584055375704
0.689129320864935
0.754105606621787
0.755640669635628
0.716771070674138
0.767271518223187
0.678032152281931
0.68578567994361
0.874354640908887
0.830895192294827
0.691108929809746
0.9034897412881
0.779695520699564
0.699254182071554
0.815783261288508
0.950537172887922
0.710552643411905
0.750097950485802
0.696271681271796
0.907917646328125
0.766998069963279
0.689244552325091
0.739887231053845
0.989082123421846
0.70331395907407
0.755267626850519
0.731630716307636
0.889596757626868
0.773800841089884
0.745715934934167
0.798753500033674
0.79976512794536
0.68404544898031
0.81158908176511
0.895846092082082
0.995729289197987
0.678086352533298
0.785106284698704
0.863311050308073
0.692717884669244
0.991746302658943
0.697869193948103
0.832343226604452
0.702321439007954
0.699199157578439
0.931307464530182
0.731348336975845
0.983650525237688
0.733289382734915
0.780006002827503
0.767293522015438
0.808496018631859
0.804613821977682
0.98968836942047
0.749719963252685
0.811389986280448
0.835862040489629
0.961961882348096
0.704974058104013
0.702419397665126
0.895433303462402
0.777898409759419
0.886317885766952
0.971212479774065
0.969245269491905
0.843584056893754
0.696700868811689
0.844470349382794
0.758123779520976
0.730232619130908
0.67887666287209
0.690990427137048
0.679870527182195
0.797362642608581
0.698829547295879
0.967114894464047
0.716300513080138
0.851264771731056
0.72274633450498
0.737104739185191
0.768990633323261
0.795160455929838
0.754028582247327
0.678367233866647
0.82503347981895
0.803132494536136
0.677550954514228
0.688945000400825
0.837925208408664
0.787275227192253
0.770698447205789
0.712700332697558
0.754213858932061
0.857165247520364
0.827710204019315
0.868177392883201
0.937833384044014
0.952236493810816
0.689548536809679
0.679699863725248
0.89084644280477
0.85131632074013
0.838192422413398
0.8419558299945
0.931066328058692
0.720369807432604
0.791140895323384
0.795569722660253
0.813015149874657
0.954348794476483
0.795787214037382
0.717828353255733
0.890493654749272
0.780975097913811
0.705632253882227
0.915699949941203
0.754100866652329
0.680390840317323
0.826880487390465
0.873738823815465
0.746001263951854
0.847240577358423
0.731842955453514
0.679863996756631
0.998155795546125
0.759340796846836
0.771766649633939
0.698714820174444
0.706986496251097
0.903144776583059
0.853167262975633
0.679051388107988
0.724345200951651
0.822835637786144
0.884491752065675
0.686290209710786
0.864712426491612
0.834095012778917
0.899836618477729
0.746677932471911
0.780606258242734
0.86572146967915
0.719603387286541
0.955132464392506
0.678378294066691
0.782153310600938
0.894729851198424
0.866072982039947
0.935833300584766
0.817453645340515
0.708066600552498
0.685205352524944
0.940594014492677
0.773145502857274
0.732441346306923
0.924921601784687
0.821933351413818
0.752750364478166
0.735113549218657
0.787132635589837
0.73700450823717
0.769183766558799
0.855654156916901
0.691219257433662
0.846240226878125
0.696502401480891
0.755295165490236
0.700957767117931
0.830218585096494
0.821475632477178
0.796069404154829
0.762918344192941
0.751661137616697
0.808879127789965
0.964251271301355
0.786392380312659
0.731879437586982
0.783100403516545
0.678348588642496
0.816612191304435
0.778673326681493
0.687816022731063
0.755627818099756
0.858423966485636
0.802925647233083
0.67770559791192
0.732273098732601
0.982619390130994
0.728548874667275
0.948783519803371
0.777165629748176
0.928777417896727
0.861966718315735
0.914398382739793
0.898655583488204
0.853101207661096
0.972583872794909
0.870414205068754
0.703862137586833
0.952373514321571
0.677756975764582
0.837753688160667
0.716965559587672
0.913670293533827
0.822179459791207
0.947503257244528
0.820696716715087
0.717625102200874
0.804732313685526
0.725602952103765
0.774519665550597
0.828109340553468
0.730893310797574
0.678039063625758
0.677778042483536
0.895687820096922
0.737151811453206
0.958970482733524
0.73848796874285
0.784752497351835
0.936088223328615
0.723407724654177
0.790341001640614
0.768443312944388
0.702224060513348
0.70243866763492
0.679325006520574
0.788680332501798
0.814301021893695
0.828751800712963
0.831604503269435
0.734476767472012
0.882461967478638
0.746392432456552
0.770329017765087
0.717805177457935
0.998272709504626
0.888504831827136
0.776453624661946
0.980971436359974
0.864122642287231
0.677855264829668
0.813956265698289
0.71528387547568
0.965352194116282
0.858027210774825
0.709307545775271
0.78929558412916
0.779378922468642
0.88210184367039
0.782770799436483
0.836153640586561
0.798578455234508
0.799713584791883
0.747098991864159
0.842668382899861
0.82875998681794
0.770075908281686
0.718559341892302
0.839695012396917
0.802851616488771
0.855129147809575
0.678644348887796
0.822939177384433
0.725775450743361
0.757308345260281
0.712568001304711
0.767808178792306
0.823931862692577
0.869425061100928
0.877858754746183
0.939790652081214
0.685301925339837
0.817798000355935
0.783609781765207
0.728338416783216
0.770867634132505
0.702886633498749
0.689618933036869
0.946804435381237
0.752847671595259
0.678142211436532
0.707640209902938
0.809970048458679
0.967535124335923
0.925312770413029
0.677417450530046
0.782245488927613
0.708130117201888
0.718344590492568
0.965521914986104
0.852749979423285
0.978547581626398
0.683860877332379
0.962419659967251
0.808572924284672
0.720316774632896
0.964695606013661
0.700540639106848
0.734186899058802
0.799898610012477
0.693341629391022
0.802273552326358
0.81227827596166
0.850276358270407
0.953338851267596
0.766827886754106
0.828663970853581
0.693803497010429
0.7057342754283
0.685904745758054
0.793023732716928
0.815676691893005
0.922413972561463
0.684263333506099
0.968109692421954
0.745484961136991
0.817411995660925
0.696448373160384
0.998476850322716
0.803687779028829
0.749912798376733
0.703323775759096
0.688609754655153
0.786008262562808
0.934422232763079
0.903486853958512
0.903647989030147
0.857029496136376
0.902160118276321
0.914814360047996
0.685898431150947
0.719849550927423
0.688830146434879
0.703573786079111
0.810722617358111
0.748603488369595
0.827531832866635
0.680083663538184
0.689863071913178
0.942636661495563
0.999764143350439
0.990537603856539
0.724974927719808
0.695294073921863
0.804438003069137
0.721806680379781
0.797385558777277
0.677614350457631
0.773659660860365
0.791856709419927
0.799075929175518
0.835386324140579
0.811959173410469
0.98944276478158
0.796306487827245
0.945223004111053
0.96985810695428
0.677419771126999
0.896387992242212
0.741155812530732
0.698742839300803
0.875899829036472
0.733908632811389
0.686602317597449
0.880572096270707
0.764231087290285
0.761770467359727
0.918158348978186
0.74915437620868
0.772915817485608
0.871432827004359
0.817657581277755
0.776061146089281
0.713432775168313
0.760965625121767
0.78427478467552
0.753423063089997
0.899071489277544
0.87277790797855
0.717799487243846
0.898533588858301
0.836982054103817
0.993234798508524
0.720912681296106
0.857110422307586
0.736829422392508
0.811395278844654
0.750586089649164
0.680158145990827
0.685011459723197
0.829007278720983
0.726653136713713
0.872945559784111
0.745363630972849
0.693903241044333
0.681604400624882
0.998217294037839
0.813273996317719
0.772343441187694
0.69619054960813
0.852395594725183
0.682411652983375
0.990364463847705
0.805264107578935
0.690229679728934
0.772720584221256
0.732720999483759
0.886378959278634
0.684548550555139
0.905862430316517
0.936633348565931
0.717779655129508
0.739038087864012
0.777263758113474
0.967328026473532
0.745916553847746
0.876940717175889
0.798787952811987
0.710051577013932
0.726639094347359
0.699284799594349
0.802943729974263
0.997258428553226
0.884824146414575
0.819017421302784
0.744810183671121
0.716982257880162
0.854808182212957
0.890608473340896
0.839584379800256
0.700184225219773
0.68003208317902
0.797409669246384
0.879777661800951
0.915557519470082
0.749419218745499
0.681731403673397
0.774154732920203
0.810246231505327
0.976846460667656
0.716071738049917
0.691303663016615
0.709062685493826
0.760511082953347
0.679918114957147
0.738690865753915
0.740023367700103
0.701611868214368
0.921866715339911
0.697749264149679
0.741477589502969
0.721225161710376
0.687266718571884
0.949869847097962
0.801197205173276
0.828669706201549
0.794936111296388
0.879556215376218
0.760609902789502
0.689294838656138
0.865023996744113
0.894551025700016
0.752275586779018
0.69490563040444
0.890692203843595
0.9633007286165
0.678730164652421
0.899525899262575
0.687911860426099
0.75459566863888
0.749819116030792
0.747473677111306
0.921279938022866
0.678006457861559
0.945167217520607
0.693822738702868
0.903477108725636
0.890815612112518
0.695221859921754
0.712438026585024
0.741364269753859
0.730259116787736
0.830419551592644
0.845154139706222
0.698083531394312
0.749451224480495
0.768625860070607
0.880410311389961
0.851400224597406
0.69191029729893
0.769032765592039
0.69728843569444
0.694497601304778
0.833746936162126
0.681305757453617
0.850260274615849
0.720507411364496
0.677765413803331
0.891796209708534
0.842222516084794
0.993252159412648
0.875472493338401
0.915003326949189
0.761021501864659
0.67910923215171
0.714679364411348
0.781000988147268
0.868978163368312
0.81002571513641
0.787871496051882
0.678808113311848
0.87286030218734
0.69742151209068
0.735501553314859
0.960310679937861
0.999391508298337
0.780474715436614
0.71140892223076
0.677657758765279
0.755182235635113
0.760223978853698
0.752712348794249
0.687722314197167
0.739443803041682
0.951292635652642
0.813135251678254
0.822184337222503
0.864743708649973
0.721156745178896
0.879814868161237
0.778655901182374
0.862623327987768
0.776585515973496
0.763227899639648
0.702571418432182
0.851532331971467
0.873583560812829
0.827439189522333
0.775576865690518
0.78525604301968
0.684918517982736
0.692930611263816
0.823407160525261
0.687283802859042
0.677425950029061
0.86262430267473
0.933822632611187
0.771821532078893
0.740082551315527
0.794965565323456
0.677463524509333
0.917211888062142
0.793306153349493
0.768597560172528
0.789519902473129
0.758133201554925
0.940716421124563
0.890178300655533
0.841114736534496
0.677539029089913
0.818684187680823
0.856235438816923
0.745863250066476
0.711310360572393
0.756783045926885
0.682703601796142
0.903848641532384
0.969667312569691
0.710106864838035
0.903061968546017
0.678862125370933
0.771088471064818
0.776484806950221
0.972007106565507
0.768552460678643
0.679174796025745
0.682857998704904
0.68368291959821
0.727529988674188
0.930759742664658
0.698973732031549
0.678446522578269
0.935196378848468
0.916521791933689
0.733884259329616
0.78588046308574
0.681583786115405
0.847091514146856
0.766294398993719
0.799838092088827
0.831202476976513
0.695838637632054
0.967752649275313
0.878548173370015
0.751880953243902
0.890200781648849
0.748105235284418
0.884328604116996
0.761857139600686
0.834724577739036
0.905232163849559
0.698008721553743
0.741043343646859
0.755908942909869
0.756461124291243
0.749173135877794
0.677871060565107
0.742318549602722
0.711492805652781
0.966411865944026
0.753600620765179
0.695653033193869
0.834820901093037
0.710678803395652
0.827780103436068
0.794772680026077
0.782837988787833
0.819835181342209
0.701912658320989
0.790656529317896
0.82070380846597
0.895154091197599
0.825451168946499
0.775965542896733
0.697362582873291
0.845197449171148
0.935859728544292
0.946154598352084
0.86878186869618
0.680836736097894
0.728796735304798
0.845148714833391
0.80875944258325
0.917351578546863
0.793118087623429
0.716080588372688
0.690119093134164
0.867038661336694
0.759325701668925
0.735896460218969
0.753329377535605
0.803301125405742
0.912513737153298
0.891993716543476
0.803152799327503
0.897123199724064
0.741290846352123
0.934172571372963
0.775715449919232
0.917769664889393
0.940235370339574
0.74761254648299
0.784115388772445
0.923380478584396
0.680975217311971
0.81221350157757
0.677727852035623
0.717617146393624
0.919478741118121
0.880733453300271
0.832854403442839
0.68459931960248
0.761369536793282
0.737199275556152
0.864449477090803
0.677715258867375
0.787618400144561
0.964946629470839
0.90177358031851
0.697077327234783
0.698366170771403
0.857998645964248
0.747715927496036
0.836384577673863
0.827490431072544
0.719636362397804
0.744429008142076
0.985465683299946
0.747597706678379
0.678838139645838
0.846356510570796
0.713731553773155
0.997515726544965
0.844148129234311
0.747012122511947
0.71442797195254
0.677460991153506
0.898826094031532
0.787774004388936
0.745751904302158
0.722768361166201
0.927347892211476
0.856069299985214
0.76381949065831
0.980461815235932
0.769342267311751
0.780813803488548
0.834063184897767
0.716074590817376
0.767877360824534
0.692965228390595
0.790355322014508
0.678084305117562
0.881479198813999
0.818835953781645
0.72076497813321
0.822015563728851
0.770086719727227
0.774372556200725
0.687859663120225
0.892098997092776
0.831410529695119
0.756588875506096
0.77462417096079
0.858516987046744
0.962841488150466
0.831343434565099
0.830483983447352
0.731108227108307
0.713267191875394
0.714690427994142
0.790490946378444
0.789438544727726
0.677532879314493
0.692600209000027
0.890266784567424
0.680743077012904
0.710003522987794
0.991915883339559
0.79076464168542
0.842241859788418
0.90397060509402
0.762889183630057
0.683343327502802
0.704236273338511
0.710140106869526
0.91711899578918
0.784859861643192
0.679711473348423
0.976302804728996
0.740141797831343
0.679060050123543
0.977041500819388
0.988330922313691
0.770107050703568
0.70067439800262
0.739907677813005
0.782595145366582
0.678148512176635
0.881312909304816
0.724315856100527
0.833669139047626
0.825221724978252
0.788717305932977
0.852237233318356
0.871147483303965
0.807440187717703
0.780140382760227
0.861372800057221
0.686342884521767
0.75811020466273
0.692898003637289
0.730884304788819
0.83062819815665
0.761937460402771
0.913635434084506
0.723353364850028
0.842603585061094
0.907741555220602
0.797047557526832
0.859634481023089
0.815845247206527
0.750938011168801
0.729963867791181
0.725418164127995
0.880936429700656
0.88648082342314
0.767609951373745
0.87820808776597
0.678948311570747
0.798518035992993
0.680298631641653
0.687070780332368
0.805298896785778
0.848443136986576
0.699098599414759
0.70348456712616
0.829909630205999
0.795365628173606
0.871752745205537
0.851303898324042
0.700216715000651
0.694874010851341
0.993958558865721
0.695909416377332
0.909986219506569
0.727382631881268
0.677780536097676
0.721638539364014
0.838915685164744
0.727238716623813
0.911793522254746
0.744539129406677
0.704302708711747
0.755097067139072
0.783642417841093
0.845906107669638
0.866468906881048
0.878558516138549
0.736500561996463
0.721323264844078
0.946698525729711
0.857934133378058
0.856865596207897
0.95143760921395
0.700395400244144
0.733587234125776
0.785729370238377
0.782150694571462
0.908080577801697
0.711759090645319
0.776433544421362
0.876365403646733
0.856224591223077
0.926789925794565
0.678838299071994
0.797900758887254
0.838012707921086
0.847498085189326
0.860357653937778
0.864451985515993
0.785762671730935
0.695588777239786
0.735339449805289
0.821568915816479
0.933854143601703
0.818876625284845
0.997139491560031
0.841656146196148
0.853287221443247
0.745484043044431
0.894332773196787
0.802103371148093
0.681404601691765
0.758314457842529
0.72952103105288
0.786255463759221
0.712006230737485
0.97671208679642
0.838350358441111
0.961300250926913
0.69401143231167
0.826689642175321
0.754882262975985
0.708326396506657
0.677474266240906
0.677545860510896
0.861397303651349
0.700958836302017
0.699745514239246
0.724087943311482
0.871749006197886
0.948931453328868
0.829893081144447
0.707919742397276
0.683628540858286
0.779777088322114
0.677789079596415
0.722618531764653
0.70641852415217
0.785829999907982
0.677867351677993
0.886515070382017
0.72076847487752
0.809514159427765
0.696427772877495
0.779432797670017
0.694126070286959
0.788636628378698
0.711380786514983
0.956153812798065
0.684217639305197
0.88987918394169
0.923733553836253
0.76755057899185
0.966008211541007
0.823879299495275
0.886817982519688
0.858749979342701
0.918235799642892
0.989439004879993
0.848250143196861
0.922729392409286
0.815176797383
0.692632651527319
0.999866717058431
0.764170708939532
0.899882047582185
0.743375349221446
0.684946278750622
0.733969679069505
0.739071728467421
0.805555544108252
0.682482512646313
0.94766311244232
0.703042311335018
0.677908870139259
0.851125038177906
0.901668956694439
0.957091757045479
0.768986111930858
0.834373518816322
0.724403890219344
0.691721934325519
0.693868378106489
0.726698752962071
0.874480107027401
0.936868847924976
0.838320539641606
0.919163076908303
0.768812124697777
0.783108135415502
0.842736833984063
0.77158264041742
0.868939746504417
0.794768656205221
0.696653384000932
0.788263181936863
0.775729611981645
0.708327841231957
0.762085868961223
0.763310842473918
0.679337128750503
0.699223014444815
0.683025461858145
0.84621272989882
0.692364407517075
0.730576177100539
0.685853591158811
0.704844476509747
0.983191735354924
0.836810687772196
0.770461706496226
0.678781798409508
0.729138902995077
0.721491941056561
0.731693179904824
0.720059728171301
0.814074371539857
0.693381566920806
0.789101045682133
0.832981268427285
0.68248851795876
0.794345505029605
0.726717748046376
0.789776128931626
0.768868530763323
0.72157574536319
0.687835734421988
0.974975356973593
0.69069682363976
0.755192805421547
0.812460774573542
0.922188787632238
0.884773693753269
0.871042240025177
0.838459942326578
0.928635282903341
0.83377954779008
0.767950815424318
0.997023853428493
0.839575273162551
0.961596964416486
0.964832936961817
0.743159062857075
0.72333696425853
0.847240119895718
0.703610748065512
0.86461320015808
0.688661292738346
0.735560826626199
0.738248255885961
0.695193474229845
0.806409024490302
0.695335655231215
0.904163542227503
0.985821274036412
0.879231161486377
0.79186948903535
0.881430274374518
0.936669302198562
0.729216650501737
0.739039095878265
0.682042360032322
0.682929786879981
0.726211450594347
0.954840484563338
0.835916526429562
0.879567260261486
0.680554232194559
0.706108967876795
0.968409290481817
0.784367669238052
0.884023960899136
0.812493022225869
0.989421789253979
0.795219387436411
0.785762729905897
0.806045491860909
0.781803834380281
0.80035112609574
0.710153497976085
0.71649456166376
0.760415883217849
0.852754333240279
0.985577770709105
0.804368583664174
0.740510041743663
0.6786849956609
0.737180545194586
0.921864205241664
0.790122083364567
0.928407496011661
0.798245400382575
0.928307857541524
0.79929150941434
0.944831976567835
0.788821356558345
0.857724700118558
0.757486420712505
0.930917912144949
0.677938713856017
0.836088940578651
0.858248345532231
0.880163708129075
0.704259003694356
0.706479455113219
0.833027583742894
0.853131484229681
0.678654940626855
0.716745991352889
0.802568635017965
0.996705260805074
0.758838356914744
0.741066242939378
0.70948864009544
0.712905260151412
0.998166239585529
0.900762690446247
0.692135286414593
0.692685523896918
0.851903470838261
0.714569354653555
0.85666597474822
0.836070611678539
0.777719476406204
0.711242576141151
0.679946325620152
0.881547129456164
0.780111790001283
0.677579576150122
0.844698849762179
0.677434827348468
0.691382328235988
0.790480064610103
0.81348474750044
0.677606291023719
0.871813497951887
0.76422097873061
0.678088091278277
0.906065067550675
0.79108858234711
0.791206358578608
0.741147544628833
0.903088857512366
0.763847056509451
0.840232851819301
0.741028761674538
0.811169940091285
0.822925627779118
0.79006231445982
0.861863558314416
0.79856055036732
0.932736411727888
0.940572509689592
0.89760778174518
0.931700340160179
0.783595152392718
0.724932712606613
0.826720348405231
0.80414405372864
0.790012935154747
0.872615894909125
0.700283611093988
0.775450313368709
0.842273282718684
0.792169567142327
0.888728403626722
0.771844170912628
0.756973376283646
0.716111749238757
0.838977356282196
0.677646782647718
0.680029639079646
0.682799301559569
0.688073014865932
0.902572602389341
0.71596783720365
0.801906067335603
0.752467165688803
0.834347531170543
0.884510724651719
0.988820839156482
0.681518310865951
0.857010523857165
0.827247590784536
0.825551893898528
0.903378229423363
0.802800774448667
0.677622409556063
0.721560956275313
0.895934459201809
0.881414590337514
0.681857718900793
0.869388003985711
0.714943558080127
0.789428846939824
0.797211175781876
0.823796693036826
0.825544982030059
0.904608016511058
0.713735072755437
0.680896423206853
0.722381184612879
0.872146775505722
0.800491837175369
0.767009773060809
0.986696949572758
0.771989876060255
0.97952753969537
0.688466840808545
0.749842614962791
0.700798972411215
0.700266350450564
0.723267591693306
0.821323945220423
0.858258135783526
0.947053564327537
0.908559395481792
0.895035791054927
0.926900107418344
0.692124672330194
0.82751322925001
0.725028522844472
0.790203847910333
0.827801186706448
0.71148538310987
0.776646864039252
0.678422138728095
0.925284382773775
0.926414249449238
0.989815910913678
0.998215903886886
0.858905846550752
0.90880689541857
0.714462035076697
0.702111197138546
0.686300980056452
0.75448823079481
0.87181269613474
0.696713341520926
0.900130869525307
0.742713905113277
0.813032313849291
0.891623081065697
0.755064082820108
0.902713079659851
0.799249074487101
0.778103688108668
0.725466326069585
0.857184874317795
0.880681720531632
0.878459079680629
0.860859563485123
0.881429501339468
0.679433763892091
0.697175633397344
0.678131838892613
0.677704442303416
0.713429522285877
0.944323808971808
0.747493777750942
0.717106420515114
0.881950204069291
0.716195700563502
0.699901308824475
0.762837895528798
0.8476350150194
0.715707100583328
0.805452546252205
0.92772984394187
0.818896458173722
0.717779595368151
0.848458279130287
0.754465386833019
0.690261674170399
0.7066576156402
0.855756375183659
0.967775386912097
0.700371573924112
0.732969994588666
0.887596589021102
0.817581298721442
0.940485937135626
0.682324265036999
0.846798057027427
0.778512213233196
0.741514625217383
0.771878280556791
0.767525838886667
0.700911966520161
0.700296927614788
0.740572413237717
0.927690987088775
0.728529281750593
0.918985809402026
0.708274217631787
0.718908937182767
0.723616389225409
0.74131870590565
0.803095477810259
0.881844869952465
0.844331078744469
0.89620019337284
0.728287836714865
0.710016834057686
0.974890846895031
0.856519935577977
0.911659639858844
0.744201460778444
0.772173773579941
0.67870845898143
0.80248014301851
0.765943932595031
0.711725669616718
0.876327130640703
0.957390580086883
0.804786468431908
0.6964524529693
0.861752195634453
0.89230025464485
0.83634179569503
0.975948425467126
0.681090984612627
0.849565160329953
0.70271713908263
0.75985891189529
0.755800973271791
0.677711064112957
0.677419681812039
0.679242859655414
0.678111994955175
0.844710237371713
0.844128908822273
0.734690506102134
0.805829411302706
0.70679687201813
0.768213817244824
0.784236811210686
0.933390546688205
0.799005196946565
0.826621480139225
0.743541227421478
0.915479088061131
0.679646049504504
0.714503523137356
0.905818558757677
0.830302238156802
0.711007508188224
0.679097055398036
0.730869670945068
0.701629280516476
0.707210285145678
0.690848823312769
0.75242586950209
0.681856276405337
0.922031260959798
0.715458421724623
0.823321983309276
0.94267176866064
0.812092374151404
0.752019548016656
0.677682477309509
0.730846614524625
0.778921092559868
0.694468363329202
0.700507945338569
0.978862048399096
0.716207451254871
0.861218557098448
0.742135208127879
0.926239200739749
0.826588397898836
0.906740957541666
0.860161636167244
0.764777131768675
0.930228086987342
0.891399203211574
0.969385578738669
0.68512360134537
0.818180168012809
0.825957736786
0.689132593911895
0.936825599911397
0.727253012028716
0.971416328042193
0.896434600209497
0.86978656800742
0.805403804876453
0.935280271908887
0.754562721027573
0.730259488550115
0.923022793101871
0.905373775351259
0.906319965378126
0.678774232160565
0.870542291924304
0.805177368083374
0.858899032905087
0.678951493006461
0.792961856498474
0.717987067406693
0.829196550268201
0.752539152504132
0.975611714038767
0.877166350260121
0.732944830866865
0.894495839386991
0.693070309914469
0.941513448173375
0.693655847019061
0.743696103164684
0.771793132200825
0.691598682135561
0.847477521210616
0.742659290380791
0.889891680555297
0.855625086819458
0.727185076257966
0.742323009132685
0.784611223906458
0.743597651373151
0.993021524874423
0.799042614498286
0.740183753371589
0.733192291161175
0.876403560979456
0.787746396040943
0.695067171039726
0.792640137468755
0.905525722427583
0.758865344505071
0.695628227093145
0.927025542676471
0.686280808787866
0.915597081501606
0.829263085618778
0.880337922517971
0.79002591657144
0.684966249284758
0.687792678241471
0.71281393432263
0.807473677343043
0.810005411194994
0.699167350267365
0.759501400960041
0.901017324901174
0.762694547844749
0.719093962175751
0.836023945558644
0.999000208806817
0.792941536379446
0.993549214019077
0.686736127476529
0.790981620040418
0.768378700575538
0.737292197085208
0.81808117445506
0.82435555280913
0.754402990109485
0.744672348908652
0.840695416916649
0.718528924569968
0.76827648758913
0.857702453732401
0.893294769187228
0.800565191870366
0.688993656604142
0.858544164235598
0.788283429326799
0.677434923354884
0.677491726930531
0.858880445162147
0.767387111899182
0.744305844876903
0.845859888125195
0.696742909469628
0.940065349851923
0.830272099338344
0.713603616388756
0.737253647373661
0.869537309270231
0.73155626779051
0.896411668628689
0.920067356568222
0.726661548849427
0.69934721146228
0.779400153606833
0.678229446561835
0.877760939219414
0.684850128574335
0.95791709407906
0.767937936830188
0.858116619849176
0.809401005863781
0.739334966403534
0.706873663088052
0.830321433898142
0.871358204876142
0.716993126832619
0.986291227240515
0.730535109951187
0.798251455252075
0.678097711243419
0.912719013944422
0.796890364601519
0.72171881061352
0.771859843940605
0.864043504201594
0.677427210253459
0.683448778663441
0.76879113312361
0.681469016830948
0.80953027197185
0.890212621387904
0.693623123267859
0.677913693847808
0.961157918005359
0.683620501828471
0.775730799080486
0.737236840124007
0.867320473329856
0.744882829990851
0.701590554001817
0.760985568415539
0.88052131753229
0.773482213821788
0.738994638423918
0.677772193407094
0.979169939785816
0.881566367060179
0.725619715941516
0.747911372859461
0.718348460183149
0.829896274492603
0.684645360140582
0.96869420035331
0.94130860919149
0.692660511566026
0.733051052749707
0.925564911069986
0.807304608601812
0.688072782491852
0.744955875656184
0.883940838233021
0.710189094836384
0.870492881772329
0.886107077971266
0.863986024243083
0.938188140164746
0.702824045307512
0.74791241732382
0.882959921961345
0.961315331875069
0.681399389624001
0.793949410872576
0.698176552609264
0.693263527456047
0.837425715690577
0.716546827843332
0.971322411145609
0.678985247197331
0.713881430901704
0.812303022420617
0.752380703451082
0.812410932554798
0.711415163590965
0.799576326312856
0.719580386338121
0.714075495206372
0.750837668215393
0.782199223912422
0.997857458876659
0.770305226261745
0.700164759966876
0.698845212577073
0.767995233875543
0.847612579320011
0.753984020572346
0.835366366239449
0.688496983990854
0.720531857636693
0.789052942534692
0.68631848295996
0.711000660166137
0.791729741439357
0.706293413026978
0.749459790537773
0.677656198962952
0.83050276515921
0.681085010436844
0.776345927431446
0.796469974813273
0.932737896933968
0.909927287891865
0.78765937956236
0.782342319880675
0.824913951296326
0.944955402476979
0.786342282383965
0.760216157954589
0.796998876080807
0.679741505670297
0.809853713643008
0.98466721393779
0.820880043399455
0.849389722365467
0.944876541930514
0.807342043689942
0.8453752821471
0.779594193716152
0.693093218732972
0.774418625738584
0.81391295104127
0.703412303019161
0.677665874059358
0.78636178983768
0.858956502911256
0.928140299254144
0.876441586676142
0.795702658419817
0.994145484857326
0.836530521847507
0.689626971734189
0.920240588384443
0.783879786002265
0.772722038387495
0.807879648966337
0.690050592877771
0.806039833042532
0.800845437920249
0.828615871617749
0.769019386563286
0.760336824399626
0.700450968033109
0.706952915979184
0.841383697589318
0.946915172813244
0.886263720465547
0.911851393247593
0.767446254564743
0.678525105290382
0.796588677846483
0.753915084076569
0.899758599685848
0.962270199804384
0.794220078020156
0.936059757421699
0.734989223446128
0.707611930958696
0.983083143610922
0.729056633022448
0.67840494707311
0.686249631444752
0.988943782052655
0.830965987740184
0.677510884145644
0.771937261396478
0.748303132521699
0.720834613432117
0.963604136248744
0.731325782242825
0.680563107188521
0.685218680417433
0.761607371251603
0.783142240508999
0.912787711646449
0.734465925605282
0.996570789848992
0.749940984044038
0.698933976577447
0.677673151084797
0.909177029337154
0.824305171896789
0.849803716365997
0.69255129694526
0.719709479152442
0.842579721672986
0.851217375871672
0.695820418642171
0.70258571494262
0.680836339675908
0.813971507560497
0.891418556784695
0.984062780109892
0.926416467433245
0.677604508877052
0.752737992890691
0.700484777647553
0.708458153980138
0.714061531639575
0.823227138528595
0.748802292186998
0.858039698642815
0.677480528857223
0.817089826363447
0.762745728844731
0.837132507036671
0.999896138440204
0.772688127457216
0.735501204452746
0.740813167342252
0.689449972312137
0.737585893297549
0.82588286969532
0.867761835112772
0.815156341595607
0.70441510852884
0.694690543901275
0.698247897010494
0.955370384945318
0.820751187452644
0.908642064196393
0.777358476179489
0.978814997588219
0.679226273657198
0.790938026422536
0.930002478095292
0.849132042901765
0.695743088036343
0.907481362486846
0.70571230658595
0.700440748526435
0.87019476932382
0.86645567284432
0.776404621755706
0.691673159718708
0.848688795072685
0.870856625438101
0.738218962944754
0.782738832403986
0.703116268420578
0.823501517523084
0.688170479666464
0.838409410974823
0.902635988100434
0.915296953089036
0.727642469785356
0.783255619486369
0.736440561914902
0.709441355755967
0.831986119490368
0.86062049218302
0.738275424717106
0.84256138883965
0.82918513164897
0.840872770770365
0.799939862414344
0.697599349057544
0.903054613261247
0.70684834783944
0.779147261239081
0.684774354473869
0.757332433692263
0.693272697981191
0.708243713508509
0.681371059445145
0.95788766222747
0.795993591909462
0.778196681061703
0.726742822083542
0.725279014630209
0.688327864776595
0.889924046460686
0.706501264120961
0.797287479278709
0.682678329032762
0.992040508758357
0.755896962714991
0.685817935153448
0.983997043084527
0.926814801858244
0.696863817340084
0.964726235176004
0.703196362112294
0.680055348599641
0.74985218603315
0.739133108780885
0.678442909772961
0.896094276673013
0.813448095980065
0.695350973211301
0.689595910321398
0.834866789783983
0.823495677819955
0.861776825173881
0.699310780267579
0.758208896418873
0.726423211946195
0.916558181228081
0.685417727226618
0.769382355115399
0.84261140554504
0.841370234446527
0.765226142936867
0.688177534442009
0.792376057841645
0.94696928839706
0.922125005702347
0.813192386717613
0.974627552037381
0.680964858407069
0.739366355943341
0.692873646035204
0.802031218031738
0.728349198307359
0.705611010735872
0.685940971295503
0.788430033883029
0.807179537302089
0.761208883617586
0.932520940732858
0.761720473996394
0.684310751224257
0.681840609889192
0.875520687761968
0.688889105945103
0.677492776500929
0.685332259436291
0.857357046911141
0.93975077823271
0.749216405027611
0.765732352724274
0.927059406241027
0.741153768144743
0.853966204246831
0.746396332327929
0.717148458867442
0.852668217648029
0.72327060217339
0.724424419487722
0.891358499151294
0.874885210102085
0.792693896266872
0.7976558279927
0.813873412483372
0.725936986904019
0.848072919560095
0.698542035978551
0.996066155700209
0.956754757109768
0.981199198662858
0.791826141118452
0.810588985601828
0.991202108713239
0.798943642043068
0.808645698241405
0.898239066829368
0.783150488300445
0.792482218595622
0.838884520292054
0.972454740265583
0.688575975472613
0.714403262705061
0.713143908943549
0.686659929570688
0.71889222021462
0.823712842255506
0.767944142947858
0.72021235180505
0.785877883019219
0.822462946421605
0.677498360302163
0.751188853817301
0.693581866054387
0.792401869950559
0.969536462660692
0.899441322646431
0.79459417675658
0.692113048292426
0.994889359682145
0.680273333857126
0.747544031362518
0.79272071492965
0.911111706673549
0.706731679165656
0.693068613029203
0.679795150065363
0.763962580567864
0.771448026821782
0.680139946898231
0.93399383746663
0.684720012804378
0.916490480710634
0.704654294074174
0.825935779568763
0.789962452225379
0.741291812050064
0.710543547182359
0.832732203628647
0.834880250061569
0.874973072212599
0.739461496787071
0.925614758214418
0.802840817299313
0.794127751101559
0.938406087508157
0.833819336137762
0.845100521764368
0.729910961393378
0.75427207790141
0.829572187035382
0.800376283818113
0.918322064199417
0.832927165129471
0.685202671855801
0.745921303272144
0.677835507620256
0.845005721587541
0.806635734918398
0.82101704064177
0.685659323920862
0.789550498661479
0.938484314550342
0.783689571880588
0.841403814296176
0.763354324054436
0.743988404273497
0.714405347633463
0.928084372874921
0.759882874749018
0.7779656091737
0.695424607410474
0.909377281911511
0.719965409401404
0.724327032794838
0.959904220575719
0.846743925898121
0.87013012788163
0.760224889688636
0.862591167191247
0.699724547837604
0.760029720227522
0.706518254873748
0.687808105481769
0.771166784675915
0.762892508057344
0.904718089730156
0.997644035493923
0.783945342436704
0.890995297420293
0.737191625044985
0.683231638421721
0.782931707603914
0.679330843475986
0.718616659925506
0.698143596737186
0.931931529997029
0.723855515949369
0.892908950023666
0.741681112611511
0.798398049659619
0.737755684714334
0.911548993081458
0.774994615632219
0.785776859938674
0.798046459842869
0.9170368040088
0.883085833364229
0.6833860667627
0.715685076796425
0.786283917167786
0.931255345542558
0.775428116903002
0.895124586274946
0.933096219095167
0.680169760564326
0.763031173022826
0.684170918655562
0.762774838050175
0.688154103223185
0.730824082883449
0.745703036347816
0.972411934084782
0.711681338697674
0.761365477340236
0.681270425531359
0.92146950337692
0.998718970516606
0.749463767679858
0.810589439179802
0.968900198556395
0.877051330985208
0.929448637918378
0.886908058838681
0.830198308646482
0.817788428229104
0.681302969721952
0.789182005854452
0.96786540531812
0.705890765902962
0.689086585397279
0.677424829635039
0.745660246833153
0.855902334471917
0.933455958651035
0.753855838441265
0.703872872337472
0.743519964646032
0.680740444819771
0.805108142746215
0.681399369838839
0.999744656424479
0.854331812825372
0.929875250149618
0.677809039213925
0.69294657335626
0.920746259370553
0.99455763440829
0.988319683764596
0.920458571724951
0.725456057752346
0.991996543014722
0.698253910678417
0.710481999727174
0.741018450764847
0.806160421222243
0.909460986015718
0.678070156875219
0.836724547046299
0.689197169460204
0.702129838557563
0.766942923280939
0.972460824570997
0.695276471786122
0.867489481281986
0.698053962079885
0.803824212450647
0.716933735720761
0.929715289662475
0.779971502207483
0.741899938302152
0.743407091707762
0.677968956800744
0.697957001205265
0.810487839823435
0.694099366116549
0.760928332402202
0.691235152331751
0.854570004834739
0.773851814789287
0.760021190942558
0.718479598362735
0.814573386198549
0.86529315546241
0.722777335288724
0.788415675576332
0.694491335179481
0.927765164752105
0.678659841899915
0.787135928562386
0.716930739052111
0.773937512867113
0.774588491118152
0.87369389410618
0.805430502378477
0.83679059750666
0.892746572178063
0.904758143496942
0.887375568772097
0.770262228998234
0.744125274064051
0.997755096512745
0.760473987126791
0.678007596899851
0.75510455825407
0.807751392876157
0.705666241674439
0.744443717135322
0.822086615508105
0.754949580846038
0.683129505516187
0.84587338783566
0.743935862947077
0.977455006865035
0.813738271672953
0.67994223644142
0.830377467524925
0.878018930930025
0.737148396846923
0.730033253391728
0.895187790519022
0.894683104840805
0.86022208913796
0.746338120075459
0.689913963984265
0.898244402275267
0.742761634488714
0.803331547849433
0.857603388240433
0.868845622522863
0.976400493500008
0.800835896382168
0.876713599563955
0.858758934031744
0.753988237165573
0.694844968437556
0.967905095554598
0.77026559720888
0.826987800305844
0.893681410080385
0.829849627149006
0.819313535205529
0.730428247303487
0.875085450626059
0.833070205753227
0.865652348945253
0.945385494333069
0.717548862844377
0.778872309991072
0.940491136927443
0.684453749494624
0.836031313413396
0.701539412223728
0.837473627675266
0.683072652786898
0.77119498171623
0.853505230810763
0.685160594487173
0.684155034136865
0.678108870038354
0.734991912925982
0.718961199501249
0.916628870875018
0.995423051063922
0.771693516833069
0.8183565181613
0.708248112754226
0.74739815975718
0.874195950507509
0.77562800453919
0.702775049749512
0.91102605479773
0.693261929579774
0.71352305436479
0.742818374618035
0.797778349100352
0.77439123981879
0.918096797276393
0.942315270538917
0.70762282701877
0.77350278715146
0.703686519437653
0.859508982321698
0.6850706827134
0.757863343170201
0.82172575187189
0.711403991718154
0.777376692082089
0.713239904488673
0.730778901018452
0.839725219617522
0.903614138730255
0.997486433782797
0.744811952780748
0.800254919875438
0.924901344872106
0.677515057023343
0.794275408848132
0.705330320310425
0.921412018724305
0.763947698128184
0.968064552344406
0.728052320598234
0.68679434345009
0.759823751948213
0.769665033144031
0.750552563504095
0.752730498766056
0.809377788598821
0.741466778431375
0.795425953589423
0.961846372917762
0.808346676565516
0.757544201769728
0.938392172875816
0.842484914644172
0.732067206488077
0.804368644642616
0.86605560249612
0.71918400351777
0.881786698275732
0.686118390896149
0.843727039011633
0.840809123856933
0.702887017518118
0.764800695427456
0.719963692446607
0.705857652787404
0.721519150607534
0.684523738877925
0.833642737170937
0.885481041653329
0.717853359366933
0.694599052474181
0.971322109901751
0.737403311065499
0.823130414955831
0.840175189641041
0.757540573867298
0.781629606554864
0.827414332438898
0.690070984425444
0.827191623646496
0.678353240701475
0.695002402946502
0.874878260913488
0.76292185046929
0.685796394514289
0.682189589201789
0.681628620673089
0.996821945017492
0.803490237097826
0.742409845418916
0.690701634696085
0.74098132961393
0.70598546016628
0.744284391249792
0.742797604311987
0.783007728511644
0.962003126520378
0.833317480203169
0.73292953656726
0.869359055239322
0.698525833258624
0.748330956690085
0.998690051119659
0.870672234030698
0.695403020691585
0.710726870481594
0.748540804958248
0.862679113483386
0.831480826312572
0.894895483227262
0.865167139434888
0.874011293583765
0.866135488365669
0.855523785673421
0.819872438592596
0.999757697975851
0.821343443042622
0.686307346111164
0.796155490429767
0.704337850807499
0.734937973233066
0.891994923967844
0.957547317656024
0.770223601065267
0.839820203684547
0.815783005037903
0.939266504915929
0.942281225994587
0.821633558011573
0.677521197488236
0.858854493288832
0.885672385460463
0.730312964661183
0.841683339501131
0.956470384781367
0.915278799523322
0.690833635702246
0.737194727605366
0.700615103523585
0.876878444328082
0.693604058520984
0.725849454989982
0.887953241020607
0.942820174436554
0.679825035713379
0.709258506969783
0.802981164516182
0.751580417090587
0.77594275702293
0.845798453679573
0.795635035036285
0.792076575410716
0.801181779597497
0.743782891114829
0.744999618029784
0.850557105447639
0.852061579997427
0.775976967356459
0.836818605739513
0.728039320868827
0.880201590789938
0.949483545122933
0.790274361425919
0.679705174787048
0.692798551445075
0.689467534386415
0.699877611129736
0.715262755693131
0.680335885123446
0.770667060110887
0.73196680368081
0.694360283279211
0.772211252493388
0.695125541552957
0.893018107104149
0.985353098634215
0.693280936781381
0.711650282989661
0.962613803880492
0.8865967286445
0.735182322867239
0.774694872929842
0.691189255774638
0.709227569028232
0.883700282176845
0.67749854059848
0.827862894633175
0.933279683939041
0.891722139426484
0.689769732309471
0.917204018733604
0.808179501747587
0.724574185675505
0.780500728999934
0.856950050629848
0.708600816514352
0.997864450400301
0.844064348310841
0.73584280603023
0.683180571131129
0.878742506047682
0.87622597825123
0.730576732138234
0.921562010619975
0.794415352782781
0.749713367574036
0.821722311745008
0.723757006709485
0.755751015615385
0.762335073901455
0.737421358398594
0.740537733611679
0.719791819846412
0.761807609172813
0.70217680439539
0.912611339809587
0.779272255213232
0.917925863138502
0.714439126476067
0.982009644979171
0.853313573037924
0.79182696013884
0.837578939163218
0.796139948487038
0.697066943908505
0.727088734860521
0.685496817776361
0.81123545090747
0.681457858160365
0.981572922769038
0.752666595035666
0.68256455086305
0.683510217758602
0.740369720125073
0.945952561892551
0.796688431642899
0.736592784179432
0.872841549455911
0.986331116908729
0.876144342320165
0.871695664901872
0.84406385536487
0.773023196512469
0.825818612112973
0.747662822794798
0.853727332873954
0.845186216499777
0.88488727225378
0.70117113046814
0.743936527261968
0.677758898515702
0.732578334266514
0.70587381969609
0.694465919963903
0.749574485352793
0.905155788373393
0.735359615149579
0.769896446667869
0.900537084405646
0.725163946919517
0.876752244591244
0.716219905404208
0.680138471238853
0.752286020323703
0.924042224737222
0.878616230317703
0.803064917519372
0.757293111498881
0.696661719001069
0.769024629045779
0.914592715536183
0.705794032806137
0.967623636464327
0.704000712835489
0.774864825770752
0.845367972914046
0.682942152084563
0.961641011737228
0.682114478452589
0.969403533962643
0.927811503131407
0.890629303345026
0.738685593771328
0.840641776059356
0.749305438828526
0.841187903716328
0.945773736256674
0.709474527026169
0.726782895178993
0.882926408692893
0.810800609085634
0.789791149146109
0.792786052460244
0.711451428478089
0.806154712040141
0.70440180222279
0.884886138326215
0.700142808653191
0.877321677028469
0.713733288429003
0.911261861364105
0.891572091907264
0.85418842520084
0.705700035651194
0.71462493688932
0.998339006135023
0.791491438255225
0.755211236771393
0.959889456654881
0.722064051262398
0.934472993015585
0.678790339421925
0.705751157788159
0.89987540072048
0.868409048392708
0.726249245551656
0.716918169258049
0.830979281995054
0.7569018738196
0.750028260889331
0.969432251405535
0.681597607813646
0.979857762929866
0.677653703078483
0.725815972208788
0.972861746971029
0.972210836202356
0.948835982293874
0.776389274706587
0.94876326899481
0.902203482285724
0.736635464981522
0.678529498190185
0.741328095451633
0.744460279848513
0.818906296228061
0.693759689620274
0.691549548405941
0.816920718069006
0.68357947161186
0.785407736481913
0.789093415272702
0.738299141917302
0.840872487601967
0.694271756756536
0.728942359713628
0.680836885409527
0.953934267458849
0.745131920838682
0.778929965855674
0.976049746182116
0.871124531122346
0.926264161644662
0.687457975125322
0.754894985987351
0.888481417563866
0.777925608385324
0.678866886201446
0.858194782581489
0.777430412398941
0.799709754500908
0.688652225019701
0.815686345480652
0.811229361333458
0.822107536966805
0.812077658314985
0.750035151561549
0.894189525480125
0.761095421004529
0.828210282253456
0.805233334152942
0.698375246368845
0.707018596079154
0.712570078651052
0.692075586467276
0.968259380970287
0.697603765058533
0.773739483785298
0.679613106036648
0.678430816444173
0.688172665610426
0.833932657230867
0.878529620727597
0.788242107825207
0.681617833810142
0.700724952358657
0.902971052492508
0.756935135181904
0.883331688975131
0.740348256888795
0.8994137436966
0.723189941501799
0.700702277885349
0.877218265062595
0.738646850064231
0.746593545550483
0.717476504989668
0.715068709239079
0.766259206509712
0.677482152198929
0.87179882916784
0.920717513737488
0.770133538497146
0.848896696191272
0.808503067975989
0.771150005496032
0.920820564036579
0.986538361933456
0.696440815432156
0.681889277753451
0.740206384172774
0.820965660754721
0.730805231386935
0.750738996528629
0.766628091010828
0.75048922430874
0.742663696066485
0.804684011040901
0.791385288341807
0.902648216802047
0.896799017150543
0.901631038240222
0.807188455280298
0.829949730202811
0.76275798939164
0.815169093002164
0.697408953506265
0.849093269369764
0.687365379501873
0.683883266827526
0.951600021459568
0.729444882429678
0.786590702957816
0.874694007959281
0.885618548945794
0.922876855268144
0.862672319878002
0.706784616868929
0.80858259903913
0.829917415671939
0.75843372725629
0.706818147934361
0.755554560545557
0.726091237396328
0.818733909383342
0.706728843928804
0.796326095853197
0.722944652786495
0.700844101981777
0.705167295561907
0.767208863628117
0.969218696422985
0.677565330704413
0.985987427547642
0.726272089061993
0.752082350523529
0.897404630411529
0.766494398454102
0.712147266401657
0.739472298327274
0.857518906598043
0.678891582403053
0.891059874673469
0.99745142450965
0.723856944843934
0.940777819727522
0.767480293539582
0.751681899099527
0.841046927152495
0.890423458150532
0.704892589517054
0.906589772313696
0.709907591880085
0.765484159412817
0.921240230327007
0.678544144635149
0.807629566593647
0.714763366581511
0.84387706570294
0.823674891523957
0.816827969682779
0.85858188265643
0.862081168950186
0.739039233369001
0.761879928787839
0.686172069575101
0.716336712412702
0.768553683248586
0.77679124943439
0.797017066646797
0.682227041679518
0.784295543239087
0.791959533586492
0.778431266567124
0.677422870635698
0.971049765162958
0.994064202697616
0.898833576900111
0.94075424509215
0.770513996382474
0.767598289820306
0.935685656924158
0.714079547932672
0.911174140372253
0.923761449450829
0.733136136872215
0.908926577043743
0.989203758288957
0.875871861442354
0.870371008891908
0.73536316273633
0.751267404297457
0.687605996526554
0.77657144225482
0.690474945135965
0.729523373070782
0.765086682131672
0.717481313465843
0.738760253391626
0.966976624028483
0.71880577279927
0.945377710548103
0.78826340329013
0.959289020455675
0.889837673039393
0.80216668166997
0.699055912277919
0.699234131852168
0.702856110936352
0.677937876978543
0.759261847788734
0.784741752160025
0.861418857286059
0.728787466613388
0.813890150495809
0.910333383430099
0.794209231119274
0.699859354027109
0.709749512436233
0.706903232368364
0.729579897196472
0.775489658543605
0.754057779625764
0.762524758543239
0.781791087163076
0.932290497775021
0.698903591479711
0.774715664780153
0.741475886045963
0.711122637784232
0.837782351729045
0.855554485065064
0.764276736582479
0.847530175591499
0.868542266856925
0.879129024287563
0.789950350328094
0.732877500614453
0.701143741523506
0.777558223409152
0.976932058494933
0.797327120520318
0.715077317305525
0.71960002690971
0.731641734719415
0.762223265596406
0.816347904259307
0.805990962462558
0.677417354047757
0.873682110013908
0.854568123467969
0.761575249671453
0.729127556660224
0.733101287010397
0.693968259755642
0.886023207257305
0.782429021675311
0.926943827286362
0.914189174939199
0.758055100146733
0.861934384552553
0.892428786476131
0.956988474519761
0.859462988971697
0.681222567824083
0.797803877281616
0.840442472346112
0.819498811315226
0.961026952852229
0.81085302276382
0.714571535965063
0.744761097938359
0.919368093548785
0.67787693019319
0.879191833945359
0.813794970604432
0.719143066751159
0.888809533188989
0.748762990051658
0.851672725851028
0.788219381407258
0.96375586199656
0.844749597927877
0.694272572809949
0.693319730742355
0.808402334995589
0.892601003758157
0.683466274067443
0.69354782854629
0.964020923765026
0.823518482510947
0.884944009845122
0.701770347012983
0.863229915405842
0.691891608674748
0.850780056368102
0.691303881908952
0.694275462517355
0.680249241274007
0.822922179501323
0.800410885899628
0.731551330064114
0.777807642656335
0.831035229408806
0.956933054055847
0.683177799131166
0.68721017793558
0.784393774911384
0.785876115183952
0.68651691112496
0.769171956092494
0.707388585607004
0.747210396875952
0.790524317126508
0.99315485233237
0.76009655935622
0.782367223484984
0.826433803920625
0.983254833955115
0.927596490564956
0.945832960506592
0.739917066931042
0.686952839031303
0.810513711304754
0.767080944819163
0.893587401094137
0.839266946520647
0.70101044134696
0.925357664855639
0.678151767717406
0.822756704793473
0.803122996840807
0.733230590419
0.712972481651019
0.820874039431329
0.952046134061927
0.805949987967819
0.792792709925895
0.87154162019929
0.99701619633639
0.966013456132466
0.680723427625631
0.801783984349095
0.678360945984169
0.852323205319029
0.703239690504123
0.820459335637085
0.703513307704184
0.72454371904295
0.840451136164283
0.954748752082807
0.691302699979683
0.879490540109471
0.782152781589344
0.952549234606093
0.988781466174463
0.762253979252035
0.744715603029539
0.682607456461958
0.698204610972225
0.939815844772738
0.823424302666075
0.769409714279261
0.71095809235727
0.687573347400414
0.734387087926429
0.843587180010049
0.697493013392342
0.871458326158803
0.853385200502937
0.70387648686441
0.755623576926106
0.679514902666048
0.739046716920008
0.708513523406012
0.765223466041558
0.785392371351759
0.951988645342817
0.711592693672351
0.983370482618594
0.879243830986503
0.79030908296348
0.735736509981607
0.773674985064507
0.677845316454092
0.725599613178308
0.696023799608954
0.680221101229182
0.861683108598076
0.829826926266181
0.697041547948621
0.696701913839807
0.787573573032231
0.871925973831559
0.751874963065352
0.957895397834096
0.945403280139683
0.729960593018467
0.72853008432018
0.772805228639644
0.717823379437872
0.982281288515713
0.909905960732339
0.701813290401433
0.696665764808438
0.73427827553875
0.683738787069922
0.760741491141676
0.974255113638005
0.755091822293061
0.74087481825461
0.70746083658065
0.745956458074414
0.977059616489984
0.779146401091078
0.743224795920081
0.717637230861973
0.848516156722861
0.793514494489527
0.863575593582298
0.689749044092092
0.788691341667734
0.841330185129557
0.999645198046916
0.828244806108554
0.905729189546866
0.687593071910456
0.748754608044189
0.74015723020558
0.780903084965949
0.868695547822203
0.702744618448913
0.744317979511247
0.756082787060382
0.679776704270284
0.677892574243369
0.865666570962519
0.69655709014178
0.840615790370905
0.910482614490003
0.810416296357318
0.679601291047714
0.887184414045548
0.8679867137285
0.893553353286832
0.997742205059749
0.753081360906375
0.682004188470942
0.877455274278161
0.74470455666806
0.788189966699733
0.846283891901792
0.694472543279634
0.746397745070001
0.707217178672476
0.6889243282175
0.681902029888853
0.795019480226745
0.761698317641937
0.702109306946406
0.712255614443779
0.866831710141331
0.765992014264877
0.706244151470198
0.739057745560402
0.681200719312178
0.864336096352033
0.698206100003022
0.85234420766812
0.71960535263554
0.744284639812113
0.717963665987899
0.849655329878703
0.6978496789991
0.846942522408638
0.736521846805628
0.701837758019965
0.7229898744888
0.979948444781001
0.807664334973358
0.898574800379371
0.801557488043712
0.951621844028993
0.887897236514984
0.928655656523604
0.799745500382788
0.721453780005407
0.708717092062231
0.709647753250374
0.688126447413272
0.790845218669902
0.742995664485831
0.749342375806432
0.723110629377837
0.896633204658908
0.931750990751992
0.705921091680264
0.790522651319139
0.716811665005608
0.846123450579129
0.835229073564522
0.682580718818393
0.706030998019174
0.678948597152774
0.703222251163023
0.987147445341053
0.706656127197588
0.870747179636994
0.701849717143578
0.720948241607035
0.70255611227469
0.798078482021044
0.925067604683525
0.677663038240092
0.73829075300076
0.75084960354918
0.684065635034771
0.762249836947457
0.67808780348786
0.914639205873309
0.721585112047194
0.795529101524776
0.818686349377311
0.73496538325253
0.964284115987789
0.885904961244467
0.849130217467746
0.684002779474481
0.695579866385075
0.688228010513068
0.685765287177062
0.902824378165831
0.706504921247166
0.693623512710797
0.974426305332785
0.988294224478615
0.74926364539065
0.678842030861178
0.893444395209827
0.79385084852103
0.888549118830355
0.812697485094922
0.824971662999003
0.72183192497896
0.710800665797335
0.749380018047118
0.740109760800829
0.952553913387493
0.761558634609206
0.735951319245078
0.822124820536633
0.772993602563964
0.803930644135166
0.903537541688246
0.825877260130271
0.804213012582471
0.703353413788101
0.738503274710269
0.752728173190515
0.804489790652312
0.935529007029642
0.705812551593164
0.776175091077397
0.846084732502973
0.71277715484104
0.69449343147054
0.799344854675317
0.772935549080996
0.826106173433639
0.700527688736734
0.816754222157667
0.844336044023614
0.732010862119545
0.842656283118053
0.812326941617784
0.78035453035212
0.832686588168564
0.677433847453022
0.823941773917282
0.739803123667465
0.941323017957631
0.998177727434431
0.678019516559949
0.899424423722062
0.699634773353442
0.980081239548087
0.925937465781706
0.6873785816781
0.810772982767899
0.769650313409481
0.922156991161469
0.795331700067006
0.910153558921009
0.690942256587423
0.765749067026549
0.751595957342006
0.687320588114231
0.677755667915208
0.932877548713354
0.747391024435942
0.792117958576753
0.922155724400632
0.908332888944593
0.868478628442621
0.735990660028018
0.859956157346062
0.752900355522323
0.707022684618307
0.678062262150408
0.756375160602509
0.906010951929684
0.796160159791776
0.979262222669326
0.789609729618488
0.825707238508136
0.918752157238819
0.857747757198132
0.679414422337847
0.732973211104792
0.688445796126889
0.754433368762464
0.691937170118293
0.999233260486662
0.793938246564397
0.96387875689767
0.902567395523635
0.698116346658138
0.869532462460118
0.677696542073573
0.680385237427105
0.732638608889357
0.743457752191616
0.784354625867255
0.677740147255837
0.929379342696411
0.682216618647865
0.845528787152777
0.82784656549952
0.716954673028908
0.899497053613388
0.722979221714196
0.829441284817939
0.930439842690843
0.702747190049033
0.831732110955512
0.789267450876503
0.682338494175854
0.725023011465577
0.704045196106167
0.677932051781391
0.760268852010095
0.793551131619144
0.677747880101572
0.831916944579863
0.867893195282705
0.684853827209457
0.916641551465436
0.678752612803094
0.767666636198043
0.878925283161094
0.857365539359209
0.759835507823185
0.858758453655076
0.961715658094456
0.744690502129006
0.682302174269422
0.721614857130478
0.862469746216221
0.710677113877348
0.878894980954761
0.815147442059684
0.679087563979914
0.748110889053359
0.84578622681243
0.824748167611377
0.677469893824777
0.872395090116394
0.720387078668406
0.832858173905096
0.968956238420107
0.85450597302684
0.751092093491731
0.744141257191529
0.742578417216391
0.69482555637505
0.758917551837572
0.768921891905931
0.938504822532064
0.792784073348018
0.73221691945427
0.683031117285703
0.827136754334445
0.720575555657549
0.903838010709481
0.683696756095238
0.819717856547961
0.685677432052242
0.993381188463279
0.698049868485276
0.987482811125817
0.686248447601688
0.805976122373514
0.738564968248098
0.724929338329243
0.677895448948527
0.765372929891409
0.856813197789856
0.677726738437021
0.730036809767014
0.703030023150705
0.786270279574833
0.838677612171055
0.793621445061949
0.720863875849696
0.983363412998237
0.795723475142359
0.7769436804753
0.919975266187091
0.775961642302363
0.752127095731832
0.985401138262838
0.745534864676746
0.933300725993019
0.906973036674716
0.962831756906504
0.812018048918638
0.808584397196422
0.87294269274976
0.750017071300667
0.848919180253878
0.9252334980408
0.724290598657554
0.74458304327972
0.694265422167794
0.851589757426714
0.956388668497934
0.691218969392639
0.701120670188518
0.740659144782536
0.84950647418875
0.994795516745739
0.880325656701208
0.768083369112554
0.825025304432931
0.868695081482335
0.909287951763656
0.755596596873438
0.701996146331738
0.896681706052683
0.705595296417188
0.830342789574575
0.681364280876122
0.690499719990825
0.683571211920403
0.791848162032838
0.705599250862659
0.841079725346511
0.894990501109329
0.782399274393466
0.90591444233633
0.75890192834395
0.692440968825608
0.712857154036404
0.682221516970105
0.745066637188743
0.71207186017853
0.74724850196092
0.84004126297258
0.99245904324913
0.744993840584418
0.852863755734184
0.819627421483611
0.755604926394857
0.904509863994253
0.737132565035464
0.713600442929909
0.953143363733148
0.746937432165924
0.686464291690646
0.832649909805435
0.795674142551007
0.727291778687927
0.848420622540482
0.705476052465304
0.769560717463815
0.837100018418426
0.688914934868461
0.84692038357615
0.828269947737193
0.891606456479074
0.868684250981645
0.874479681194317
0.680252357350235
0.680326508577873
0.879721324464049
0.679064634533853
0.766974503328416
0.937446939643416
0.678727620694797
0.820400704566348
0.997631295663167
0.748697825562689
0.711438055206486
0.757275879174014
0.784724845301697
0.898519704014305
0.998792772405322
0.70389662921748
0.829429955604861
0.748836404547706
0.957073278297398
0.725327103596809
0.797220618069096
0.70410689055881
0.89897147498151
0.835741596279989
0.908352907254814
0.845634734808762
0.745795906693854
0.838206481695259
0.731300553018681
0.947605653919486
0.696281995768164
0.86453949132139
0.764753608123468
0.866166281909987
0.934019160626503
0.993300750651287
0.714874328282006
0.799850739031707
0.704579065675593
0.77683284761373
0.698360192254832
0.696932790064732
0.823291138012723
0.706076543348059
0.92572947698751
0.862277569952269
0.752086737043065
0.911813501603111
0.769878282890498
0.865881485049982
0.751762554579067
0.696490146780856
0.755585227675457
0.824448279827589
0.868158431014534
0.768532223551902
0.718366594809026
0.679772148028147
0.884837537123433
0.756914621216716
0.78425631237056
0.979058523151717
0.908973297283163
0.743996196581862
0.721376875738788
0.829793579626681
0.821331127796784
0.753679782073758
0.930922360094726
0.775762623574011
0.847029282910881
0.803043336244131
0.67764120652648
0.999460635637469
0.974118308054775
0.679302283369093
0.786854528080533
0.803348756079443
0.685073693677724
0.694162734077284
0.725828165556535
0.786993515939308
0.897524803877664
0.756919392448111
0.71267527411703
0.711061432039258
0.774176143334812
0.797681477754548
0.699019105460361
0.696708741483173
0.949890941110853
0.732293926704496
0.752887524926144
0.705627331558892
0.775846993240313
0.805657186055666
0.819699305704915
0.790511649253031
0.758806459116902
0.794170724009796
0.691723234250997
0.848444094277672
0.844934417570852
0.710199179745949
0.702560495509118
0.851280591353143
0.986389993442351
0.739125567117487
0.820013274557906
0.956892891806694
0.895337850173085
0.971106493869696
0.684435390713132
0.742515241168979
0.95388094821892
0.921559412462816
0.73114236554026
0.964126294575097
0.82446289195156
0.725209601603533
0.79747175523102
0.677425358953544
0.892476628089694
0.910682967464941
0.684219770837629
0.796024536174721
0.991633767689006
0.681280096791869
0.800538709315286
0.835909602923861
0.874522288971719
0.75794069762685
0.922568631319666
0.750932781292919
0.701557140960845
0.730655900391781
0.698608375670618
0.785424682442389
0.992651542283211
0.719588165152624
0.948258526661919
0.740137360649886
0.710875030604674
0.736711784667236
0.695170381613238
0.83913036883553
0.696421732672218
0.908562791053921
0.823102547041157
0.685290398008937
0.996436333084058
0.708598554182166
0.720023696349629
0.828295086273404
0.704869838776272
0.704368035089483
0.701054289935251
0.815510270279816
0.70630428969708
0.73400435662364
0.976227141115167
0.739222673648683
0.737459650020168
0.708856443853398
0.988109135239812
0.88039981220239
0.868316729652306
0.805413651619637
0.704571563828347
0.683350861402811
0.689706776290835
0.926675946393011
0.701267083266713
0.801977135891087
0.678265731364682
0.909007540917338
0.712469443232786
0.816707397940585
0.999212540769932
0.808626597884787
0.987752280245253
0.704423371567978
0.904357410454657
0.946143645239988
0.756467139640164
0.82713655024168
0.718391141896407
0.702987979200029
0.725902660415252
0.992326642956858
0.87427572146329
0.690454326259708
0.68896384891713
0.677482200379496
0.771151777958825
0.807383583094329
0.795810367963251
0.799484625034054
0.72185603955823
0.811601201133162
0.800663600756642
0.742398844539541
0.734596749687208
0.727774902219891
0.740737642309988
0.924457012860955
0.735502491974825
0.763506949627792
0.678587196897535
0.920240185579981
0.715336081667453
0.678739153093082
0.853370796097108
0.881642708386204
0.820209455959329
0.87156504478411
0.924967131939634
0.772762095151512
0.967121191772865
0.7934440556841
0.725852860306231
0.893777725293345
0.946593207726338
0.719990485292551
0.893508367968724
0.765606480966053
0.762841659835713
0.731105603505458
0.689964555674361
0.797717988124711
0.959367514618804
0.7142680015117
0.855680764071211
0.843723174996484
0.725110971327406
0.874949526162608
0.712211640200025
0.692785874407536
0.854167983097737
0.772062283286199
0.894308419697965
0.967093028660867
0.861984008679391
0.680003834488261
0.782865362187755
0.800157115700331
0.767488294448067
0.74707247376586
0.909416633440061
0.758068618634923
0.8248983440611
0.748247831311
0.907262022220278
0.682866173759929
0.928489878365014
0.798828567007038
0.678071716827057
0.861094957966193
0.871840819535437
0.999813501151851
0.718545022165605
0.767177153795266
0.938890625606066
0.86803521064404
0.753324327824768
0.74371274743315
0.732330520757183
0.712128415317518
0.824191151738688
0.832159019156153
0.814019511577408
0.994819894430861
0.928554318214096
0.979962194983811
0.679625554500841
0.757869476905782
0.971129537329898
0.877964511303545
0.763375125631951
0.723698092864004
0.771384668122771
0.976316418758634
0.753793610935294
0.879526041951171
0.741156348871074
0.715943496149555
0.876902536252791
0.871956763195616
0.688648633365695
0.7366713998089
0.891099520556452
0.934495381959462
0.682157546394349
0.890384063970879
0.723792588740075
0.770984005802011
0.957705853445898
0.834046008973493
0.74643937788609
0.741541177147275
0.8569550650958
0.857415611349649
0.732147087302398
0.812677285716282
0.694458012504906
0.678207134630202
0.692475299095838
0.685820509558295
0.700765442072968
0.759340884772566
0.949168648198506
0.734466146118003
0.737116439812316
0.812715589452531
0.681193221138236
0.799866322480648
0.712595056603266
0.680347803179625
0.747870667686851
0.677444337625803
0.75961870032092
0.727726172325145
0.826721688388453
0.983661427682086
0.704560189334774
0.897165422226682
0.806228220986372
0.831203262045863
0.869685686333929
0.805620921344355
0.96664266381919
0.894306487508442
0.714212020723929
0.824757718218027
0.845888769409177
0.737972461524392
0.7916514206208
0.69084150040094
0.766179888074679
0.872797182444587
0.879402662539036
0.696944468413669
0.914166719439858
0.755487739393564
0.964176922199583
0.763941536868812
0.686857758202796
0.719092563672159
0.872023027442152
0.724903969706588
0.760150399892726
0.741863335807074
0.684460196473908
0.891434096377734
0.962534565394367
0.686364388772797
0.752060597872421
0.750534815897887
0.813316700621403
0.953221029253526
0.752379582767405
0.840747746553643
0.691089073316518
0.851506986587867
0.81001219451709
0.875545501206776
0.787589986432047
0.706432980350094
0.791748177718799
0.794083378962036
0.891031048509119
0.727872796529548
0.685299824628279
0.678036805974024
0.704342601923005
0.840213347665366
0.783339009914237
0.789998414155949
0.833129713069946
0.894331325524183
0.917922106289724
0.965358012430211
0.858498218737606
0.806668077333986
0.892562080352135
0.783086272285436
0.760708858335832
0.684659638472304
0.808397601171562
0.69941000539248
0.9388135474474
0.694764952898884
0.758073903570043
0.731151061810964
0.677567324379591
0.697299983094076
0.688314142036888
0.731999003420405
0.991182644888711
0.949480379055876
0.789249832859245
0.686143430394709
0.927195280675524
0.874258949695777
0.820110309985992
0.752092516193426
0.694398561861968
0.688358829536349
0.741631977490657
0.732333345764695
0.701591817733217
0.904231785585658
0.704218945342345
0.915217691992514
0.743620866806932
0.750692901529873
0.677459099626568
0.954007330161056
0.798210829806848
0.681529579720307
0.807306905307084
0.710346163328541
0.838265136971777
0.977617191401296
0.761938402396328
0.860862401903893
0.947252404427904
0.702643343757894
0.681839737608374
0.91475226059587
0.711365092119675
0.998722814606949
0.959924479663042
0.790148346757415
0.832308093163222
0.752791558084588
0.692196337357717
0.727419572957509
0.804653327836647
0.696924743448399
0.726882654534413
0.869730067680869
0.869504171302973
0.839250772255221
0.794865184371191
0.841400280557434
0.684006376419162
0.703616386886531
0.904001493614504
0.950871017490367
0.837388074599946
0.690554035046961
0.726137935738544
0.855148801310102
0.76157549983827
0.913282844339629
0.815132518754575
0.783087251996584
0.881312545979426
0.990301750004917
0.948187995065292
0.808529570990757
0.751055893522897
0.870698195440945
0.845665181041103
0.71962179339139
0.693621929372776
0.764783830924047
0.824867481022594
0.815829761808904
0.961872585909328
0.933093687410715
0.694568772581612
0.806426144082827
0.867197723198948
0.681603737022615
0.733543538088509
0.812493784907756
0.964500551962894
0.949169052419975
0.890426521370177
0.679990629931594
0.763625351085923
0.75343352932768
0.711518601123107
0.740090686061313
0.798102618994696
0.803753321027486
0.894795840494622
0.719766166029617
0.742922814590927
0.69698159610246
0.934406290693614
0.745187274279845
0.843747705067191
0.913026708550377
0.735217404036827
0.800389406872063
0.763256314525178
0.861059715187628
0.958781707887317
0.791166170940378
0.857188442902172
0.929691591370443
0.785880783571587
0.879430261116588
0.80137797865273
0.84041500611634
0.703545734861625
0.836380683714862
0.799695460231957
0.789148366560288
0.794383760425684
0.798144141468743
0.914568752483871
0.831339873759827
0.758578042007533
0.752548440585376
0.833796288283252
0.917016302561827
0.994785239086779
0.685759285670621
0.749547679649309
0.775100902608633
0.773640966212379
0.773306643831308
0.923023202777543
0.935376312957011
0.736567290173145
0.851561634306512
0.846051397429763
0.684322936119934
0.925633988815668
0.794445089641925
0.7259972744842
0.952548316110822
0.899867322466336
0.714503368969384
0.943964322035926
0.953939295146709
0.868978260603041
0.881183186039993
0.742498973792253
0.906712930277688
0.685733824919532
0.816638498680834
0.817715914427725
0.706494570983973
0.870972514979035
0.846234738146503
0.831442424067968
0.76352716461244
0.721287414168338
0.77984547812656
0.888968047848743
0.968673096091335
0.8445087735599
0.727182143616388
0.908421323313604
0.887052194975314
0.879086699049262
0.750442235542574
0.817058377219041
0.997614795775608
0.783260933852937
0.716793731541773
0.73323645496895
0.870284769710456
0.683462678863885
0.718944373175255
0.677498818103402
0.811005432476702
0.988800533775462
0.720594457556952
0.978875356850727
0.678879731351341
0.83493848788656
0.776730518584417
0.704342864912518
0.808010889665238
0.747008605025544
0.74902746536235
0.900902915485397
0.867046672399285
0.710459782485619
0.746432733073564
0.883307485541908
0.710380030723621
0.908263501096558
0.686327541018703
0.721916956857671
0.688157737081627
0.695846679869875
0.784849030768156
0.785041215566447
0.846864200826183
0.698002313558945
0.919317597516255
0.738958433357342
0.721290040230241
0.772403226419299
0.84707844454452
0.786736237073252
0.813902038375573
0.784083231046917
0.83970196739994
0.743089057347645
0.910329685400468
0.828355380049004
0.896311477540993
0.703544872235206
0.70303562218073
0.783881110722412
0.697627243034982
0.841465218334931
0.677426909859674
0.923872604784411
0.821463802900118
0.891338715137761
0.856891238417527
0.694928734139879
0.844561704591289
0.75458169394131
0.748572358810207
0.878853723588218
0.904684142493456
0.738146578759396
0.730858138552894
0.736039962283704
0.870341207323695
0.686109838744669
0.68220529008305
0.771524709582716
0.889948538846562
0.690081123919028
0.700791021485155
0.952939096832445
0.833567085120394
0.963601604829246
0.754496112337698
0.955776317814365
0.772659038881998
0.951031385442014
0.964492429588232
0.818845560733128
0.766676827945892
0.831598893361677
0.749758466363925
0.819756915630457
0.777432747977951
0.909857819363714
0.732046670645609
0.749330446960984
0.741378858862954
0.733121056398545
0.750265750052925
0.836596464346355
0.833535573177411
0.754525409586437
0.700077989279901
0.691757093544477
0.960409186727349
0.694300306072151
0.716344262761067
0.679271952700584
0.715401341463594
0.881914448477769
0.899260837687345
0.962465169156743
0.785445032058012
0.827822266150451
0.758213686220895
0.717150218097885
0.935819020300716
0.709003807592771
0.837742310078988
0.752634620248247
0.686319962339961
0.718980919682736
0.733462907107705
0.863927156859475
0.881806305596486
0.740783171378496
0.791119983418424
0.683254956603007
0.992140527948564
0.750541647380864
0.877081658912919
0.801439497125649
0.977900050737678
0.903019415246757
0.82091277250085
0.75286150798213
0.682746572116294
0.849375744588042
0.930591851667232
0.849728648397978
0.893004357162159
0.692929911264538
0.763579723980319
0.987282047367854
0.826055707873614
0.684716691561202
0.753392826062224
0.779691089940193
0.949959769846009
0.677441280524614
0.750090027925115
0.939501953026158
0.751754215470448
0.743872083633831
0.864923071176005
0.731913230166485
0.692886205033247
0.738153335828457
0.97563716221617
0.777040762700458
0.971613594084303
0.790533104185696
0.794165744222732
0.860950642477942
0.899472830578059
0.785548874768335
0.866164645782778
0.703109323076035
0.74513176068833
0.891692784685254
0.756062473224637
0.740433752468713
0.70499447368515
0.955095595597932
