# Supplementary material for: Sample Size Calculation: Inaccurate A Priori Assumptions for Nuisance Parameters Can Greatly Affect the Power of a Randomized Controlled Trial
Source: PLoS One. 2015 Jul 14;10(7):e0132578. doi: 10.1371/journal.pone.0132578 (PMC4501786; doi:10.1371/journal.pone.0132578)
Supplement: S3 Text — (TXT) [file pone.0132578.s006.txt]

0.788585852099523
0.616526113445257
0.529160713355058
0.8711226638349
0.775767472351108
0.787543061129563
0.717490994006964
0.96024566779865
0.440234478347938
0.858159477620388
0.851213644384981
0.557727682608104
0.584754973110193
0.905040572730315
0.697912511936452
0.459732955775398
0.557168730769656
0.800290880970265
0.88236729341804
0.810071509571241
0.834543413089504
0.855123025591901
0.871093451151566
0.769174788567953
0.706967482943182
0.687656710277468
0.895335395528218
0.830238081526448
0.379220829881107
0.747563732049312
0.544155688932963
0.737278119983219
0.59220114426414
0.812061653359804
0.918087226704884
0.539841578828376
0.854372386784398
0.798927796318785
0.511481030871763
0.608253918314855
0.481513727947345
0.569935431491917
0.750499978593722
0.507494804554562
0.752802812955115
0.799110104545319
0.728730592376827
0.820098733871547
0.867053319574657
0.778974124568416
0.872604498105132
0.782378476354419
0.761656984758157
0.76036935558889
0.588458845460833
0.482606235698292
0.78953222686833
0.744219811972693
0.716468741667454
0.702446944444521
0.547034579191765
0.714964984689415
0.897051724822309
0.665851489166228
0.800004860732376
0.765818255129801
0.678945579716417
0.771531816662621
0.626779536277819
0.919388178450126
0.968875075667202
0.833323021720694
0.81475571146001
0.744874246924493
0.511858235141571
0.602937019708244
0.800079989626405
0.78352071653109
0.581504316067633
0.847847300550777
0.86414185379956
0.963156948862392
0.845723073373785
0.840089081840681
0.774700204440454
0.823704786860345
0.636119880348734
0.829801455806693
0.558729006001292
0.686158392069235
0.589888038230378
0.841883843604407
0.77565543841883
0.843996476992173
0.302210140522547
0.81455457447313
0.693260830091353
0.69167100587572
0.779855297623545
0.587847029986156
0.761879665540321
0.835856974694196
0.620654257866527
0.802370239533219
0.655179010863215
0.712919814393179
0.662108179096542
0.757929468044534
0.891428920309929
0.763600426958775
0.447260850102442
0.787127936474879
0.475734222130416
0.668211088437127
0.855012700914732
0.930686881019727
0.574395676813042
0.718475666026096
0.847449553266091
0.773677054553203
0.568988184948392
0.670932089997008
0.843687503016101
0.697191043738574
0.773295517366179
0.717348780960823
0.668452909590009
0.747631677331417
0.757542553903321
0.632347793039685
0.494245052330794
0.546553050559713
0.663875077301048
0.838295334279832
0.869473040912407
0.527713205556683
0.456156768514007
0.741437816258134
0.576198238084798
0.434787504424316
0.847566707812587
0.833009611735505
0.940690756632135
0.5641669541442
0.74070643018537
0.78489683178018
0.647604571024638
0.488080236224156
0.620485760516445
0.854185352305259
0.940715656200553
0.867596878055505
0.763374927492575
0.631550390741616
0.927754512146719
0.508050383734298
0.48223486829674
0.699328385720653
0.758211351429212
0.766035426336937
0.665176555579837
0.696212896406346
0.528217492555365
0.624809477361243
0.929213272580013
0.586122536834734
0.850122250498926
0.880337274751904
0.874893199546062
0.78221297443092
0.566643925242948
0.714671367764354
0.520763200484601
0.689190420655792
0.462874495001185
0.835125757042581
0.854065609939541
0.811793307007549
0.901834967359321
0.693756451698748
0.79764644962049
0.774773760423402
0.705132403139339
0.441829304193478
0.833261246070024
0.663667849072255
0.838893131689855
0.805253461296322
0.62369486468588
0.484316317797939
0.837730020515839
0.64199920669386
0.818306687731336
0.38149940005753
0.87504227380266
0.620257290745716
0.749955300995834
0.742396259221263
0.732954473820405
0.665099115874257
0.59184383957789
0.790252300694969
0.62131385099433
0.688109931673042
0.66302417632928
0.528716642649578
0.674964174731948
0.698441968612757
0.779575790649397
0.413548175128628
0.618889781162945
0.749724655577891
0.859605667166265
0.794779095263966
0.798800399084703
0.560968507948646
0.830939047982444
0.86475743690861
0.781361287648877
0.751722089226272
0.31521725317236
0.36905500060259
0.465866903667546
0.700609295724862
0.225387659299806
0.805765768055364
0.911511952439821
0.675201031521204
0.435534936916279
0.55946469585578
0.819203919462648
0.826001785107444
0.753513585195376
0.748463646970177
0.786625310647323
0.669657413728788
0.491058805235157
0.750482635305209
0.443411834514273
0.493830686318331
0.706009918385634
0.824861498523136
0.726943920145977
0.46957360824636
0.821376835494617
0.829115965938509
0.76676081769862
0.666026639637531
0.802121106850322
0.817367624027809
0.628330024741883
0.383218453328205
0.677682839948364
0.649005181385137
0.724762063398348
0.60030662514908
0.922711519078769
0.397479495066897
0.83299886625528
0.894280688795787
0.867826634283538
0.826283104436135
0.841340624967738
0.453458994540777
0.759232110812472
0.748176633602289
0.734665469147512
0.814173979885091
0.714895458288594
0.651663496320384
0.894551596279207
0.690466805568693
0.565736834101609
0.915712271413649
0.691626184114004
0.811036514695063
0.76472336075439
0.731174534800821
0.696389800640711
0.642644332746359
0.781542619604415
0.872421667315403
0.7734286696362
0.77384339259151
0.791321037749686
0.670605396281933
0.755763988759922
0.683902847192729
0.649076382581971
0.501654447554879
0.923212602638546
0.788353714360665
0.724988554187587
0.655445597249349
0.606292782039039
0.821807921491666
0.656793832140995
0.861640909662634
0.773979516362894
0.819262364355448
0.814908625497894
0.638185096712502
0.570264842574925
0.579423779853593
0.396367499493975
0.773787299862733
0.721134187477764
0.833386101413204
0.7097529261799
0.760044062165604
0.479422436219574
0.778026519032846
0.883976909019526
0.643542560129879
0.817903439318608
0.794809956219125
0.817743956187128
0.666411112738236
0.806814167183357
0.833759826576773
0.728968079668308
0.628991918748642
0.529074292706904
0.818079908820393
0.359551340082573
0.502081778144549
0.425342958134535
0.591481708513243
0.771666239598222
0.863883441201021
0.418393524343723
0.795992015284723
0.64104795284997
0.881033291028405
0.649752836388327
0.837827109303901
0.605414992298574
0.632157547934696
0.604414995651978
0.73091484720017
0.67426803751553
0.707123862800488
0.740847592929479
0.752678612569182
0.78013329077214
0.65032914637717
0.818616955716137
0.528529577646296
0.751954620001204
0.479079385315372
0.918626026139108
0.921312999205001
0.690948421637122
0.871872488307596
0.705843961080752
0.796713053156485
0.573144298914473
0.731471248026029
0.677002370012401
0.903272767682893
0.736435524949176
0.687479497351242
0.718038919176181
0.77161977665996
0.853340506560099
0.516900531505778
0.765438254862345
0.589742005036083
0.629502409848196
0.757948534767607
0.760741014445958
0.644965073995732
0.478292542758715
0.418697459139235
0.730276240256001
0.800684807683428
0.827698574894546
0.566226624292853
0.92799506328951
0.684093521028318
0.805693003348553
0.678833722326593
0.419351009011931
0.779537805176754
0.907019841626558
0.789185508700811
0.825554410432517
0.805212980127806
0.727258959495912
0.836519578303385
0.551746025543073
0.50336897927687
0.729342980611749
0.60156967274636
0.711776956253464
0.829236649771611
0.769215001359964
0.850053859395776
0.945534720008056
0.79622137808701
0.56671530110258
0.410337637478624
0.928674321312181
0.695186421341591
0.633973952223469
0.690584596539073
0.897777076099551
0.785904345249157
0.739221644156082
0.742864810600685
0.583216088627689
0.811871614814094
0.788846392136753
0.912270408677584
0.244780871422269
0.729628594105337
0.855090628758395
0.737492288940301
0.731452323168361
0.766841293441916
0.661805587543201
0.842442424439203
0.738535092086544
0.582043429646468
0.836395166346189
0.668453429291202
0.726631597404214
0.698105866100575
0.86744952148781
0.604301707141855
0.777463799239661
0.603387922104235
0.622555034433217
0.673398095015805
0.864033298614324
0.680594903350304
0.946267609509325
0.480463623766573
0.579240446023961
0.878401046704566
0.622466430055887
0.711404971737728
0.792176873586749
0.819475524248801
0.90398434694885
0.951529787357535
0.592968671918394
0.831903734881613
0.808564624930042
0.520739806070093
0.819501209850964
0.857039404244165
0.786989608582119
0.742534996220727
0.624962501733439
0.747284644210439
0.816012208703064
0.812007199195661
0.736127026543973
0.811256136236698
0.853760188220842
0.720090968382363
0.562191872017451
0.603192166029358
0.786475474907067
0.731105410463865
0.676531423601989
0.730899004471896
0.394705235530072
0.80533093759481
0.88164410606493
0.804144385600134
0.776315741377512
0.651791692163075
0.837096655485173
0.698892866090211
0.643621148780041
0.477888482755612
0.736338440883981
0.707809089356728
0.92589529857095
0.697697307239319
0.918693134630846
0.818400010523644
0.787418476502315
0.886073765808276
0.630298770519037
0.616457247613092
0.973906751703932
0.742241920762927
0.883186796334095
0.718046609923588
0.554545724508557
0.638493873591803
0.697659818073112
0.633153895507167
0.78042192866277
0.774472265692733
0.650715698477117
0.572950406961294
0.620694662131285
0.751304923030101
0.70895569035849
0.817436525644511
0.820222269781397
0.577232199800864
0.869130890782624
0.357966721352346
0.676363996261788
0.836949054222754
0.695810986074197
0.724899365804758
0.621433427016082
0.713734312824905
0.70572397338395
0.423704144201691
0.808011819130436
0.433444412770788
0.681462606655706
0.916093851999576
0.636341624950919
0.753565013339707
0.733654736627372
0.756482983714249
0.738773333115923
0.836290332312349
0.633374467854592
0.648700322829661
0.810410804312062
0.595319661238564
0.795658191276484
0.913852011183304
0.928330394298923
0.814438235101553
0.826392704912048
0.698506420467336
0.816370568394995
0.600783440490791
0.81838457798001
0.517256473335262
0.563777134719384
0.717529453252845
0.499254156176655
0.773867735456099
0.572657298649171
0.678217981387197
0.609837285568991
0.694732539501057
0.652041996402437
0.800185259284839
0.711427246022039
0.588689638726921
0.675686932688682
0.607695904275344
0.484445869550629
0.767005993980118
0.72737480968196
0.844326968259806
0.531868689674318
0.510387666720421
0.967639649478922
0.747773008477109
0.696471989064475
0.764636858449848
0.658973632281546
0.642917397907535
0.608235647349116
0.733818414945111
0.787039613128881
0.482293786107701
0.58592414959963
0.863101316878605
0.813254282763185
0.713130581555875
0.73946522500664
0.539613394630809
0.815299686629802
0.794707803426559
0.758754664932475
0.73219074392854
0.502960985016536
0.354678198150873
0.90531637254311
0.653336458320242
0.823871304385606
0.85959232930084
0.680687455137268
0.505460797853865
0.702643871561529
0.775015967247343
0.504084934650219
0.73952687320882
0.727925628230815
0.581431240821341
0.638061132398024
0.505483371126526
0.784341378395828
0.847382852046535
0.729150855804041
0.585436993702638
0.737314590451613
0.82774571308624
0.864354833789547
0.511437973138998
0.804384875203213
0.503350103231086
0.802521852285311
0.879117704311224
0.745665480050379
0.389276622540608
0.632423774157543
0.716347035988616
0.796919084143615
0.817163536000913
0.835815464299965
0.667883274971684
0.533231002322878
0.82224153365876
0.678839021056344
0.671357478218424
0.622040886402736
0.596046363232402
0.808497035671473
0.804352845917318
0.688948099048281
0.903636850274849
0.596587694646518
0.778782634203165
0.721290147479638
0.75857686769332
0.733678393578437
0.729960123034063
0.593901220506687
0.773356909895769
0.799594969649056
0.507448396958429
0.739502877649941
0.385992343009649
0.687018629275665
0.459093515146842
0.858390639068492
0.659911321171986
0.660291378348678
0.560378010282222
0.582055722364339
0.840522188186555
0.776536204544199
0.766515182738737
0.535418418621368
0.82489919165154
0.895613753848182
0.341147346277739
0.582178103494006
0.684941651563247
0.788692310305033
0.630090721428478
0.522163438414426
0.80496800655618
0.585546142613853
0.820093011329133
0.932449562464117
0.43223531936301
0.789208933439536
0.58249697376464
0.725914463992385
0.719690261362389
0.748353560266886
0.871524750459348
0.762246258575706
0.694066520792466
0.882131677853543
0.697481052377573
0.723336202234295
0.826351842935047
0.254694730011962
0.857502589838677
0.730114238627389
0.870999098862104
0.511086495438496
0.759543260498065
0.729634460875283
0.757468811507506
0.622421618796977
0.648395869251184
0.624146178722341
0.897413089369984
0.887851416026738
0.588837281603188
0.599518586713467
0.666952949056562
0.605949467700326
0.697923861043591
0.790243032902278
0.926583528226818
0.492942139201406
0.858982791710783
0.790375482848416
0.845818475120355
0.604370532917672
0.669979581358462
0.873936010712521
0.663416056554543
0.767083051042037
0.841358281825936
0.832086128500869
0.854398207781805
0.792911000516973
0.33634443175101
0.857204286719687
0.716964328748545
0.696915476644894
0.697660883244183
0.669878854269604
0.560206302271324
0.909470635826504
0.57529558098332
0.625629000866965
0.813647580897789
0.512799072586075
0.660566392606858
0.752097971534911
0.81164744466766
0.638030799629706
0.684422261310636
0.415222635357903
0.625639929757574
0.879049423487054
0.910685813887169
0.627150029676626
0.549862740320015
0.909802836352713
0.742860628237122
0.332868420695448
0.670387159515342
0.80281304174831
0.867801042202486
0.836299535394526
0.770104348633841
0.813727969833049
0.916208585648865
0.807421020142507
0.794228702077973
0.876305262815305
0.784609866780194
0.759020561137691
0.823483208461172
0.512232808213843
0.791954127817124
0.475115357331188
0.616238984072774
0.652654539681506
0.688135182552267
0.650004927139664
0.781462942616246
0.71522738855874
0.705144284810438
0.885457195799267
0.706019006951714
0.613165317317976
0.677562120519577
0.373517395401501
0.804823754683464
0.866238488018068
0.672109558617449
0.829472137922496
0.591428035579199
0.633712038981146
0.544957651395971
0.755181629477205
0.552512081947218
0.838722036726326
0.908416061924779
0.756360098259655
0.705764362203515
0.857685155030654
0.746785597732966
0.834152139109293
0.706498844412181
0.827266569461347
0.876745640353246
0.691845832045133
0.748844534582886
0.546631456204285
0.653511086448921
0.502041114394762
0.647682038511645
0.518370330205423
0.906482007156597
0.727945912291291
0.852047001141439
0.732121515087234
0.708881947403463
0.900086090285695
0.516530744214561
0.651384291036032
0.809760450246272
0.758800459634998
0.487189689600432
0.652960470074877
0.743634666156459
0.770811450231484
0.84334671530949
0.641488272204309
0.559348568159277
0.898110515587164
0.670998247708052
0.740327861860806
0.342949097400414
0.836571408933468
0.83458769879861
0.614764072943306
0.65463411206342
0.824211507712791
0.596689214419775
0.871992991125228
0.578044978549911
0.470509167952777
0.868210412226096
0.746818314272057
0.174183433252656
0.73359965703522
0.858855717165934
0.772029808716733
0.614546382936285
0.872707616411631
0.808165124074897
0.754603179617133
0.580886058511464
0.871040371738562
0.865498551623165
0.854947357428535
0.642255430896901
0.603435640603588
0.680814415381986
0.613192501395987
0.913876935717741
0.746002098388788
0.58286495375654
0.912037419025745
0.629746247539585
0.694815301341692
0.824946458063754
0.912518751848303
0.406250953668427
0.679238109864737
0.767940225216239
0.522767455640295
0.583502813380494
0.762449878656245
0.695036005609781
0.511177778697574
0.921266394971339
0.849939826742511
0.564153223299358
0.403728722032961
0.853582801545832
0.940473655768697
0.922717843298948
0.742033754562202
0.696630486344184
0.795141439475371
0.821779599553125
0.834399910170903
0.728952283560296
0.773124910727355
0.679420000584208
0.874994747184947
0.735991060657485
0.534870931153238
0.630518340187421
0.698568857624867
0.637879131148663
0.911014370173997
0.938926096770743
0.683621115299006
0.638966076175982
0.738221649273002
0.721661647096245
0.853189889989693
0.654410956779401
0.90435827601989
0.834685681763395
0.609824628833279
0.462446138880538
0.801198267249402
0.657897462776144
0.708825679530609
0.849292675976312
0.765142126688426
0.575634171586541
0.881503275721409
0.600639437440798
0.671345401684342
0.65886969698559
0.897432783118178
0.483161506294022
0.862609735985459
0.707555667042575
0.701672721088567
0.554129791886844
0.906183498267617
0.787396697009905
0.643570777626113
0.970654930913611
0.783622673910558
0.893552322509674
0.64077854090542
0.77767259992719
0.700038778932708
0.810536611054816
0.498295257534155
0.746984123323911
0.718410242850343
0.466476745883801
0.802142387409839
0.424077759297507
0.788909196461555
0.933993427989485
0.56540094771736
0.887475162108172
0.81534559303841
0.770414406484418
0.449397417171439
0.672440035855197
0.919322633991853
0.732243738768856
0.616216733694658
0.857503443497467
0.853313313646531
0.832121092670011
0.79838077819259
0.789436803268715
0.61626449208097
0.874747583729421
0.756202556978895
0.698228025843253
0.862501153107448
0.900347707284452
0.895988649782827
0.607150670582335
0.75874350195325
0.810549493152518
0.715760118181504
0.888203195009838
0.858131035569756
0.657970505464492
0.732495361782343
0.855209123670864
0.257598737676224
0.637259539236416
0.878434977807432
0.930097535275775
0.849938783150624
0.85446743776108
0.628451410492237
0.769344886678755
0.492464041299774
0.506595281233106
0.647023499576823
0.678008166851496
0.813014313224153
0.879008875649662
0.779072125852671
0.791238779807472
0.403726119408169
0.806786597736914
0.615663694550272
0.686162955825004
0.607058441884275
0.636793662452573
0.865738178845397
0.85353977593986
0.364111607060641
0.635098558047905
0.648682204829279
0.781512652568263
0.411798303751808
0.755087199918687
0.715146567726983
0.661094937913682
0.829399085641269
0.643034424015437
0.660999663456904
0.651711239809197
0.929946523745134
0.616092636463003
0.852303025676998
0.845280455886703
0.740790510733272
0.778069661300088
0.809565470458394
0.459308581888677
0.631797156743016
0.412612205571089
0.664819297466291
0.606769381388694
0.714684077102128
0.810973212057932
0.607310408807798
0.709888505365715
0.670616072532747
0.515666552730359
0.631285880137783
0.751279492483638
0.971099310609468
0.87301716797311
0.803558956582178
0.431947995516101
0.785359462527991
0.753835901822818
0.839848208850433
0.525146762551909
0.8697007350031
0.903482882115774
0.701244683540376
0.782273609504528
0.877781408903699
0.805412842873559
0.734501755106194
0.895970239010533
0.704316587056535
0.738537787893205
0.838451143039793
0.579124007422772
0.825437503490594
0.830796518851978
0.903365716589589
0.612502410813109
0.53688949073183
0.617411737207231
0.73413350638402
0.797091063772831
0.79928637171457
0.618439241937562
0.652345875631048
0.678953094035226
0.637899432537397
0.619718574302697
0.509055799698187
0.803371262096033
0.934004684344207
0.759486343953111
0.703093405751983
0.812999595125422
0.466069401355895
0.755143646180734
0.553383966475359
0.700863993975827
0.490167377917943
0.531295201398365
0.80192781257515
0.886269913958484
0.382486570217686
0.695531095399329
0.434066453288132
0.851455498513439
0.733590279310687
0.580192654123015
0.505519240306677
0.731450115640696
0.865206614823183
0.76905286184212
0.714241427123241
0.69891985269309
0.792461012928105
0.82191987595506
0.849526237975998
0.619373132586662
0.643605172299095
0.781779430393455
0.735982328557639
0.721779715181006
0.658365714270306
0.691574959235199
0.70299050111749
0.64458219785793
0.5972529040283
0.823700733901055
0.877437129877264
0.62996768816817
0.684976458403461
0.694097987319289
0.735449947185484
0.631403256160964
0.579566192603339
0.81910749871336
0.786056591780554
0.726141103951884
0.790892600243145
0.390173198224492
0.754444458424994
0.767259962887883
0.891797746484025
0.626731826166427
0.772618447525346
0.717432122655449
0.686820666109583
0.760950939977838
0.681223713779109
0.84433367969813
0.933931827016862
0.719817288997448
0.702371358804637
0.85192573482468
0.710517589319931
0.71780858488133
0.718405900511229
0.756379169760263
0.696580337855503
0.495356015420039
0.683987376615273
0.545712053259354
0.827517617955553
0.847922336886732
0.685914808015958
0.790744270199728
0.897331696544383
0.469227370445752
0.434848766967547
0.648425948879393
0.718657653858527
0.801803097555488
0.617294255504905
0.75007083876587
0.65854068842934
0.723056755979369
0.64390791647313
0.494014294901244
0.680534644842439
0.549943494156077
0.632551426955263
0.95234891865482
0.705982959758717
0.655681274732343
0.674684492146911
0.755424829083879
0.727707351894286
0.53952233081673
0.622701325752794
0.647149290666811
0.867008361360773
0.783167575087416
0.789610546072046
0.763702943199762
0.637690733099441
0.758304248800684
0.626105087344069
0.689799726822646
0.838403248495881
0.738995410286206
0.592431793311259
0.707754021452467
0.469605796472578
0.651834470825141
0.827963307582448
0.757417641381762
0.731429288962715
0.539254741298427
0.703768742152333
0.839987054606193
0.576926568854577
0.782322239732006
0.687510824333231
0.867507989460483
0.704904786633227
0.38954254734654
0.739539492476847
0.636338823955701
0.739950483708474
0.742523270321533
0.896845363543563
0.73242083019994
0.510962037317775
0.743323151761294
0.884249541926736
0.67662924948014
0.58044602169178
0.891172062695068
0.796950303044269
0.7927203275259
0.792242948738451
0.614192652188273
0.576122880707458
0.76799925212385
0.827882980611033
0.656048223552575
0.379812416605451
0.435041651206604
0.49949699683908
0.622060353731739
0.79738691323856
0.338870663884426
0.460278916731758
0.736766708887655
0.849771500983285
0.63866980347646
0.817636392442737
0.877687892514603
0.745710888851838
0.606955718353687
0.781697676768934
0.812222591367679
0.927203660273964
0.712931899759071
0.804123213656089
0.864371137363883
0.847875356703788
0.839750619705901
0.661062412317605
0.896195450444933
0.516872246022183
0.584182682469925
0.699941010702108
0.693280132008063
0.469805772451322
0.865543451072374
0.665565655154063
0.90838771036091
0.641713774938228
0.882006394240765
0.834876014047722
0.691438315750549
0.721663066224753
0.756729645375307
0.902520700667967
0.681217389153222
0.527137607893771
0.717573624734718
0.820126956169858
0.679968439426053
0.22058617823244
0.937114906969145
0.812059220926386
0.844572740231178
0.486769426539544
0.649763676281469
0.945825983939452
0.778519986754467
0.759038533558301
0.674339932807852
0.625823484544577
0.691459999921346
0.684053702031418
0.915616980183659
0.53251014484928
0.721847056436723
0.425075598054609
0.905466757824888
0.488974093155249
0.408023026165733
0.578060213906163
0.682359694877593
0.555932104421242
0.518278412348152
0.649007223437553
0.581619771989173
0.752411538515625
0.713115371545084
0.769862117459108
0.719789473500345
0.793383696680136
0.721314848462459
0.607082766346302
0.84288033907548
0.529087474925982
0.586422103821192
0.825635938933998
0.750246344389357
0.717563468708785
0.824064455786901
0.799248773656195
0.830635280984843
0.742192753947237
0.71783528948055
0.559019826118373
0.627211725536015
0.783975931439921
0.445333277120168
0.736291502069097
0.730340085601553
0.714334013008191
0.86123485046816
0.686441867156804
0.63498757065477
0.840908228085137
0.848895468965151
0.722532442759617
0.50020820011355
0.757406526830901
0.618652242694758
0.797153784525091
0.765456420910688
0.674692274819985
0.313385614482181
0.834862464078234
0.852847315154345
0.808240259498445
0.558808825132287
0.651935115640618
0.780667792341259
0.295841368912858
0.799735382592033
0.819274781433533
0.754255693869016
0.556503058400907
0.729392900873306
0.930637313902756
0.840057511143936
0.720666718464626
0.784720232113511
0.499020454845472
0.788562401056566
0.62690653785294
0.472794080649072
0.663738461808414
0.632540424984426
0.644070656526918
0.53969467446383
0.788133778472403
0.536500212691663
0.737335748948917
0.753430351285752
0.822384858734573
0.891589442410516
0.944077500214695
0.848443633966909
0.646119757123112
0.815628363289769
0.448519059403348
0.823917996543896
0.822026704116472
0.780972410478309
0.644686898137677
0.642481716030843
0.797637558210591
0.285452689392316
0.757972176867946
0.782030114057654
0.806274188673676
0.899503127960269
0.68817436033761
0.597678352848079
0.671169365359883
0.865300568716669
0.872993346443135
0.884002997825218
0.522320816569893
0.630611626856603
0.710599483538957
0.726649268617418
0.578808913279311
0.402822467117213
0.624701610783586
0.761232051752293
0.687377366184535
0.69935137495874
0.748636954453653
0.825647163944123
0.694271225584381
0.82979780559817
0.562943118330126
0.722859922880686
0.761373659147327
0.770210251685875
0.809497775711122
0.847621042115606
0.607918549774146
0.776899131954793
0.662390849445596
0.704522562774977
0.671962985451512
0.723529931451935
0.772866541951621
0.820388442342942
0.8215262388441
0.71365570001183
0.502924486383117
0.572646167062527
0.810404922573079
0.82486141040359
0.692687237047088
0.833800132010642
0.602408359072567
0.909544520641067
0.553288619918274
0.608349413136856
0.547477492257986
0.721699553124079
0.566002695645711
0.806254916337481
0.494333426394186
0.565297502039541
0.844889451226829
0.797113781850031
0.694160679283832
0.670016587915006
0.743370105250859
0.951308761130374
0.620836739317636
0.709159682117552
0.735153947407819
0.763216183162382
0.741453657852491
0.820376883544607
0.894781810331366
0.692784831302593
0.880319806782164
0.919001264803833
0.621893279669784
0.854280498753435
0.732763252270152
0.513500497809704
0.545615094056706
0.606860173215838
0.788249824621887
0.869252973759868
0.741084665712312
0.916488296031835
0.835633519351111
0.854338086819768
0.854718412316636
0.725146496353433
0.700853044197643
0.764295237597241
0.752675957661491
0.820262629081537
0.620077726193792
0.698028924168482
0.832175531004471
0.655760696810342
0.681581663058627
0.889418688697445
0.80147012394145
0.780578163262666
0.607400050398441
0.321369276062456
0.75980911689747
0.86389848949066
0.876705494988688
0.785890430562807
0.427845355755945
0.801602283089504
0.707148100514242
0.731494476801015
0.717627993393668
0.697047195340422
0.886945842030265
0.841505715190246
0.848607499514441
0.689754630474411
0.94877864317661
0.784187248059865
0.487220300195934
0.756518387775649
0.728879116701733
0.672449930996305
0.523540649554195
0.85647717967526
0.837481517907669
0.851552041416459
0.572245723123653
0.699839585144339
0.627739208393994
0.800795871296805
0.767371502162412
0.737060911392203
0.819055210886285
0.669124083349946
0.767187915764045
0.584409990249255
0.831510623419425
0.674690664334545
0.793276512346188
0.892870639307407
0.804655759895743
0.69874196849111
0.4176275483775
0.456843030505086
0.547603146718981
0.623201901424103
0.331559402113165
0.603962881040172
0.77999224222779
0.911894069928552
0.907798623299707
0.884009235011825
0.606784714783692
0.699473533564562
0.731050597657738
0.824416313732944
0.662903036687824
0.819067669790229
0.831413757277946
0.852550643336929
0.92926910786585
0.870160551484062
0.655526298108025
0.781288293322924
0.747803021487637
0.515254077040798
0.802012224760003
0.87682279874561
0.632165356070137
0.791065665861273
0.686249307673884
0.689247932786951
0.656090489600457
0.558278233939125
0.799396267831016
0.676013881905638
0.764823156997455
0.854377008750347
0.874988745546969
0.800756475501516
0.571255547269414
0.516926359404653
0.806462691507958
0.703045985077932
0.775684092238324
0.83540596328686
0.574104086522755
0.667223565046038
0.876964951033272
0.797372076627371
0.808395140009683
0.712310222033265
0.648324155410348
0.841441257725241
0.670576460544271
0.675018146807126
0.605791081996121
0.628868673468811
0.902287859729179
0.740306068552453
0.784844797980646
0.374412064670588
0.823648741716511
0.861067714359825
0.5604848919552
0.784571588627713
0.694272243462584
0.689875554125575
0.705357170394846
0.687227933906484
0.851428123587917
0.964056247874106
0.687498848133485
0.931277666084904
0.517319316676974
0.883626250227178
0.674927516451957
0.564851464302867
0.870646704589242
0.684952413016831
0.577255879713642
0.471881340705672
0.805607909605107
0.552626467052454
0.842268925426772
0.751348143943383
0.557027967199178
0.753829124857848
0.638825843487446
0.777972128146612
0.488226280194183
0.561657850752222
0.69950297515399
0.678510505066846
0.693042524938431
0.822740010125277
0.815653850196122
0.577002470240293
0.718131540440441
0.620433500721761
0.506660901954187
0.708837550798487
0.706595778337671
0.640005522108921
0.535559288344997
0.834992772292603
0.667431544790958
0.578280459538473
0.493525881917007
0.656059435748598
0.770403588986219
0.893153291367888
0.924525836064849
0.884248510653853
0.914224613107292
0.626660633132976
0.733135637504975
0.783431614158427
0.716433669807279
0.849577182218001
0.567592867021894
0.751825356095155
0.796857589187769
0.842117718302779
0.845890973716233
0.856643853604207
0.771377505247624
0.645814752822244
0.81678402659783
0.571336108641959
0.669418113228393
0.727848051770215
0.911931097968733
0.745760360930643
0.912378251007341
0.879595159144372
0.659747529427253
0.645234404398997
0.758176915231838
0.902405582268556
0.77104781345685
0.745227135659028
0.720558047544431
0.523334761434226
0.766954279592973
0.360716433831912
0.372774845913966
0.801470019448714
0.691238521430524
0.813544440295539
0.555114870276318
0.673824669434403
0.540230891999485
0.762239425643867
0.853563039044319
0.73322683044947
0.848008896583489
0.712824643515721
0.83452339069301
0.782147063396009
0.811004786864205
0.752483022704519
0.651786632465651
0.73350629476395
0.542586292832065
0.627826885430147
0.918994579705686
0.574222854419154
0.758188698739234
0.789519710500778
0.70077139825633
0.50476261381839
0.762505445154871
0.894110111082308
0.752386248038114
0.814510610310091
0.725074987178522
0.871829221981612
0.733087911819207
0.44564611313075
0.888535061644318
0.850581452191384
0.614728568049068
0.657039901768782
0.735911194502207
0.748162560694281
0.634733876456533
0.462432906733112
0.602216808797787
0.596613960982222
0.620225837379409
0.639194234830661
0.617651489255535
0.779100124945441
0.375899434158984
0.907158901550672
0.747740134482376
0.654926582745573
0.786685013525359
0.315813407785584
0.771425708010837
0.867723943420596
0.637206712596569
0.599056230760358
0.877415105418259
0.722526282232854
0.781108889614912
0.716211210192851
0.831544286128098
0.90191999795459
0.910333712111967
0.772761757256313
0.657186221383512
0.730390532136298
0.841274749400513
0.880405314230318
0.746808798987593
0.869858344678598
0.773462052641659
0.571601480012154
0.810252662191468
0.635355310237104
0.776898894140472
0.854668485467035
0.794982291296142
0.646672357580421
0.806631972531755
0.540114332846282
0.820149032399798
0.822589811416137
0.639181790612582
0.436361976114153
0.713369499199144
0.319693387968362
0.780682851473497
0.888331222166376
0.812105491698614
0.624342673255038
0.780433722494468
0.785463355649083
0.727304164150553
0.780762239396715
0.552107028785269
0.782836154227591
0.957247458147565
0.700730276662074
0.705633149590581
0.777703052176014
0.751733834679844
0.691231184060758
0.794091135361406
0.394534207260606
0.625998729314046
0.677811399973058
0.973264618174474
0.914517246712897
0.721046294455468
0.735558813290461
0.77630760470308
0.734610227117562
0.677001018228977
0.626154167364246
0.771642805606299
0.488392023897447
0.834802638936306
0.4599386792259
0.881549171973226
0.868633046937839
0.59651483288494
0.839212778008547
0.56815192166496
0.706866592528526
0.826455134851739
0.780910204939501
0.60414544197122
0.479355042420601
0.715000300360904
0.895816869203322
0.782967533311781
0.917085097428543
0.672728698083227
0.603912791602357
0.638818735495729
0.914241440126354
0.842347937548436
0.788810702234377
0.872069118315177
0.877710945331214
0.689973508284189
0.495631187249778
0.643571842115651
0.801169754440029
0.463383585763138
0.786590010223908
0.834677936951197
0.746265268055909
0.88018505089163
0.639997863830548
0.838929584849166
0.925921442585905
0.57884989981024
0.647864913334028
0.719021540553456
0.47725088594809
0.651627440240304
0.747446137148809
0.890481882966384
0.541779501212383
0.780534989724113
0.907143478393378
0.884246281155671
0.862952623483677
0.930717318639895
0.813197459265997
0.597513715176648
0.565221500549968
0.797520925758109
0.500757084462249
0.956735096904558
0.903997169336955
0.821542896063008
0.81242240748093
0.715635807259335
0.376580858838665
0.750139835110626
0.659639723752746
0.753953727517929
0.738542219270205
0.79035174919316
0.587469001468821
0.48614357582666
0.68484198264767
0.669531535472181
0.849036934392039
0.666279622928842
0.716867957300879
0.769872941398071
0.699500312744913
0.885544614871054
0.835066970120839
0.936248997664951
0.713616776488876
0.921141412107864
0.919820852520652
0.917770899869877
0.672109254285049
0.765392410312858
0.765275600904413
0.838770267317442
0.709147292639774
0.754178880994438
0.876479839003055
0.899990806122762
0.933354558602694
0.761428219960987
0.867439407875706
0.795383047561406
0.824809841191702
0.448963222323472
0.794271955999297
0.292982014993442
0.700238047340168
0.77613360323419
0.782852136689365
0.701648073180554
0.944099262745653
0.774674419035051
0.716205988149388
0.813146085001553
0.636271471177678
0.648843541295029
0.765918864607931
0.587806355532945
0.657671430316821
0.640964636844218
0.459987474109362
0.686019048322744
0.921718268674403
0.84736594246575
0.872080551069992
0.697201753220695
0.43901354770921
0.509536536099596
0.854727286473111
0.744164259910495
0.331072504047355
0.735415970607998
0.931211174154476
0.449502536051032
0.823234514950642
0.453546986412598
0.590197000612898
0.817176802817764
0.690614412213967
0.894497451453242
0.582234398782402
0.921008426152688
0.738514881749985
0.850347008697692
0.875017644646699
0.646996832339288
0.866804867817302
0.772701650506832
0.521413147367033
0.820768572623767
0.900885655568761
0.71686775857232
0.792185183302901
0.545470303621403
0.747670738565604
0.764708184425052
0.538399098599258
0.961598015132521
0.84914261425867
0.899080970086445
0.978087991219228
0.767325837989033
0.481115701982964
0.591117811241088
0.856017190638687
0.279103030146392
0.487400717583759
0.660936123526751
0.625011257571693
0.650172510077493
0.768313571522096
0.859305642461142
0.710051738480595
0.593383461984457
0.834640474989142
0.753871617484927
0.756229691069132
0.604416335811891
0.812116326382181
0.661352129724153
0.757018144891509
0.715720706763814
0.76536363419979
0.54648511437948
0.802458516889956
0.752362070145568
0.883865306197266
0.797680768130398
0.837100877619096
0.800024855195709
0.620590991209682
0.615694992504485
0.655045119513633
0.683059817242187
0.712923662643579
0.821183998540654
0.425180291284802
0.683791283677245
0.658060407471909
0.436176510319472
0.636859420607604
0.568322744240347
0.769020175345471
0.79083699714545
0.810566607416121
0.915483927837279
0.820142652429019
0.475366310631578
0.628879897240509
0.811997884984385
0.564760096213392
0.636016019341862
0.876608962440341
0.556275115565789
0.908371845675583
0.811450582582656
0.666809179450453
0.732364358099202
0.850610798163685
0.937551127510856
0.544267856807312
0.628794633278995
0.888382579617236
0.594045316168089
0.903326744865314
0.804552360879773
0.746182859831994
0.914205480097008
0.674106428770022
0.331860325358373
0.786281945650542
0.738333880924321
0.791723512237237
0.90748877176344
0.71079668461242
0.655153773410581
0.692793322818228
0.740997661478469
0.956899513037186
0.768568511919709
0.70054962420734
0.624814716654953
0.924431549866353
0.773183690480044
0.729174025309435
0.729564705271194
0.545555213084425
0.595227968509919
0.721982059470069
0.735998576119188
0.758391969609599
0.305267104194415
0.737502755028201
0.700750275978642
0.759018788930292
0.928514579557229
0.508853418245023
0.934159799081381
0.486165367264562
0.879684562225371
0.885954102151527
0.875669329230501
0.548750169014838
0.658138735902881
0.600785788779208
0.783969376544004
0.673090514793754
0.785374355016079
0.769148999043666
0.851007465017851
0.774842071506255
0.862889676903789
0.795690782330813
0.75545314276673
0.759671045383952
0.882314021528403
0.702778893321158
0.516905655786278
0.561991169062533
0.78351275089002
0.456346666681132
0.727315300253214
0.670946824332008
0.453797792714947
0.826367639393883
0.693367754644307
0.478085744776881
0.566215332212595
0.722944286525587
0.89966400597877
0.800065078077873
0.846405760458493
0.735921343195377
0.52641516265157
0.752098457012233
0.769797037138269
0.618445666311409
0.831249044019283
0.607001589576543
0.74867143813103
0.858818306124511
0.823845410508505
0.4553368924702
0.870525859297895
0.840622269303428
0.633439921233666
0.633630652536995
0.652237767242884
0.893530740486016
0.321558917250663
0.641314004777517
0.753815037976078
0.829498398800114
0.905645360023593
0.903955682088194
0.870187023305655
0.788136210171844
0.766813387314135
0.737747707498926
0.887776717483324
0.773309421473266
0.519178295030924
0.45902977175603
0.837312855729543
0.938684511073063
0.722561085348678
0.504917772610097
0.784067392169168
0.526291378795079
0.878876141535294
0.871390645056795
0.431401727428207
0.902370585133087
0.708382719277909
0.525073602779838
0.461987824911891
0.735582386261077
0.798269978638945
0.695702050120572
0.794350554159836
0.762170803929681
0.533230723981502
0.566021185424626
0.800787832085987
0.863801596874971
0.817840661160335
0.661827400147978
0.601608424824732
0.585606457724169
0.837022523294329
0.636292859253245
0.931860249123132
0.61050106591976
0.555663793478747
0.701532840650481
0.413941849340641
0.84344171367951
0.901160047691924
0.892014071052578
0.85338514417885
0.834304888325794
0.917480083891607
0.836240382969208
0.723549704160625
0.810197129557525
0.746492217648736
0.782494041580616
0.635211693251807
0.768289778814787
0.758602580065843
0.713360377015727
0.737302588905731
0.826857885547155
0.629333577488721
0.940552237753333
0.869773974978286
0.824274151278851
0.699026548754577
0.565912459521074
0.674609429652512
0.821128998803714
0.774802013518114
0.751057498059612
0.689420632147877
0.681413552424155
0.474118685525164
0.721856797500076
0.885513291911885
0.916348205798163
0.398496266472742
0.603751985353916
0.805641952376969
0.79646601591497
0.749163076410595
0.460134393706211
0.709976737995015
0.803782358358287
0.534312468748241
0.611985315321569
0.802693448108113
0.785897038146751
0.824589757487481
0.617580677840817
0.749239014176144
0.724356571371229
0.627033193341742
0.715425531963431
0.789711680091407
0.57873152740096
0.700028971915301
0.741359165541914
0.722357144149792
0.76936550218522
0.817400480066681
0.56439478980936
0.866909630573411
0.512479017145827
0.808828685932072
0.489726010630804
0.563304817777182
0.843817794739551
0.85864039105037
0.731780470166603
0.818306579583846
0.902114725698787
0.703886301298753
0.855805054376092
0.723951840398607
0.607023434129619
0.672793875240019
0.634141722527908
0.814615524228715
0.763354121300279
0.653915029140798
0.348057282008
0.890053080945826
0.688039020530878
0.796977009617615
0.618261644666102
0.678805029656346
0.878221686948473
0.892674816437219
0.901192435155402
0.725154631507555
0.936492458321657
0.727017510969672
0.430312832142379
0.736568145341824
0.849666422030207
0.631572178415725
0.667430516935176
0.614900976443204
0.449705370683791
0.745699446717139
0.718735027187808
0.817613972369977
0.824988969360337
0.851403555835263
0.540329835428376
0.796044329708702
0.659374907045969
0.603165767589069
0.861216848739635
0.832458047244151
0.516411440312141
0.781239718296749
0.883707102462777
0.835643641875403
0.585417280870631
0.691364479576063
0.874787878602462
0.865296814101748
0.952893487832823
0.828778359927552
0.924708295388309
0.577623713096921
0.614648921326372
0.719477447805312
0.532569474205505
0.89904526797445
0.751040250729155
0.769855239223335
0.81271245250872
0.558650697239283
0.687983864363609
0.857877528293251
0.796395153829949
0.841873684068655
0.785218693082982
0.852921974494167
0.621822163799521
0.850602324777664
0.884048231565019
0.676455993041185
0.58031536363227
0.812755005522549
0.697441476597334
0.652479456513557
0.70076766766243
0.864269750817805
0.728352052440609
0.570880260870188
0.513107069210377
0.520019440509689
0.776943697581743
0.821428325411588
0.802504494555398
0.529323666901461
0.916304522465593
0.775037013656121
0.798361182045957
0.697246047617122
0.832487558644216
0.572918866216544
0.878474789003707
0.59451137705273
0.754972270944793
0.683659453384439
0.815018183495109
0.816178874573567
0.744770817613634
0.879140557551978
0.65309301809311
0.853672437712233
0.804497492072298
0.626346050003819
0.732676046027582
0.826470464898683
0.712038706596627
0.648138054390543
0.554895990241872
0.908471424064043
0.566684284606312
0.7134075382759
0.779183577550742
0.845873213796643
0.651309256360412
0.742453896786333
0.786927146636353
0.822092129571506
0.385818284465076
0.891963911965333
0.886714917083963
0.870971912338372
0.683917713359867
0.791680854204316
0.65306905310234
0.884189879646989
0.692029381455896
0.673508873394796
0.83893502851945
0.766352455174184
0.904003725332663
0.893788832126331
0.754986742724014
0.516801825387848
0.753496025737456
0.63141934397348
0.679571479725349
0.719071462688078
0.71421445555009
0.798901505743958
0.562089826972483
0.754880870846699
0.875422204468213
0.641995107115268
0.775776860788368
0.810213445282647
0.772046112989894
0.714483929026584
0.887846971333492
0.61160454940985
0.560536908931623
0.581608493453685
0.863468519680373
0.760798921271162
0.509582513838164
0.846575033174634
0.802343043779159
0.717572768239352
0.74427826969111
0.791917246755063
0.691355019732472
0.505828560608513
0.6320459763249
0.818862401820042
0.794354194592773
0.473131548003951
0.528801550794439
0.642147061401078
0.688603391098513
0.373621508216399
0.873104708026717
0.769450047492598
0.653045784945177
0.778142876694593
0.470412812538427
0.517134984545281
0.74345040379093
0.831584813947838
0.218560259760633
0.860738254760088
0.907229230064881
0.758316267156539
0.784613118665376
0.496917394572678
0.740618302905097
0.785217110596018
0.290310522207082
0.829969991270407
0.713948711652464
0.658136413599457
0.71826177371282
0.557522467466311
0.837619043107494
0.447685109649751
0.485938881476336
0.529568898212283
0.571651090369433
0.9431899785914
0.521491780760182
0.76065868348222
0.821798464982876
0.804328313958784
0.461637302620159
0.427232444311604
0.439406438365319
0.735325523376651
0.521058275128755
0.766578045361749
0.75076031170741
0.790909586745622
0.797951426888352
0.627430521115526
0.82358156093007
0.950105171521912
0.904231158579047
0.761120029738533
0.618525271721421
0.795286853952342
0.544995993431266
0.860346015249427
0.796314113781994
0.675844981078515
0.887228716165671
0.75842448878744
0.844910404488775
0.792235401394987
0.737600035399432
0.797745870843536
0.559146428249478
0.821777351580403
0.874017098035436
0.834273069020522
0.660634243524934
0.880997430612204
0.745835136128149
0.767335070638703
0.861274929666046
0.829105734965416
0.878568092422842
0.922779170943951
0.447540156377805
0.688404287317283
0.789714715211786
0.449682292128969
0.792643957652669
0.906410958202924
0.859829642562977
0.734806903003677
0.436043585833049
0.573617452922416
0.72982361758266
0.548445991751481
0.827318696834909
0.661703159393595
0.534702649756771
0.838951712112934
0.559628705827494
0.592227605287998
0.41801692405218
0.638043890829433
0.887035898702375
0.559965487868162
0.604153680254436
0.77364341896146
0.55591545866296
0.732708992015042
0.654295056171728
0.742038815490275
0.836060675483246
0.674874215657985
0.715858826058717
0.744703937807523
0.806327027136049
0.602921403043046
0.743953674015402
0.716097162685734
0.949535958121061
0.684150375592182
0.67838697271054
0.537475998866654
0.82370813514191
0.718564905955452
0.843999745247323
0.806672835357668
0.908242811053706
0.680949196767612
0.842008187208692
0.612791356230028
0.643695552035688
0.81886356695197
0.729109286514844
0.824985981215929
0.851094624115685
0.809949264133475
0.836725315456976
0.829692271968574
0.761507461650807
0.796049821081601
0.757432368960621
0.670622128869431
0.750197224949424
0.863873563944392
0.721724641976143
0.871079810832761
0.879879558007085
0.555197078078622
0.671574402025306
0.556679642652683
0.654462613465776
0.500892017939574
0.829981137855599
0.786271802037324
0.900720799341538
0.714553641001558
0.73642486978065
0.670098800772067
0.680522141676949
0.865087474159367
0.873883080615454
0.47768717707392
0.711583305750457
0.765883980418808
0.755534867213928
0.659318649719749
0.667940408499088
0.845962590073823
0.875223392475608
0.808992248903656
0.588844156978225
0.848594010446079
0.898207822572937
0.778074030254315
0.9101012389694
0.732678508411645
0.709534078773156
0.889452068730023
0.70286156356003
0.683995975308418
0.526609464374634
0.566311851413318
0.624599132565153
0.720794771133945
0.755047465447309
0.855222406172986
0.553108366909375
0.337463145287781
0.669090277885477
0.715200801331554
0.669365123259826
0.704062642915796
0.749560004305435
0.742400038955665
0.573908506831328
0.65198540565098
0.736237636596427
0.424941088165898
0.784935846482522
0.627059385277206
0.787934568246694
0.685160093905448
0.684220812124938
0.661293839642072
0.719362384930482
0.480363190262551
0.557098403714911
0.596297254311842
0.904268377645439
0.617789770155999
0.759234789903157
0.843364606562452
0.890375305769079
0.842849508475704
0.783953011615081
0.701402338080753
0.758170009032339
0.652957324610313
0.635638702068363
0.735943347744055
0.91054299265661
0.769532636474342
0.657190083266534
0.75061896579533
0.847906061335605
0.738874373618606
0.657063434405603
0.856854096003472
0.727864758120613
0.759933848256084
0.860859668694681
0.687771239595864
0.903199521168614
0.726836147340175
0.647389647549429
0.834031948670603
0.626142596698238
0.775298027873248
0.808583458368758
0.714600992571734
0.656928546239399
0.739072636626282
0.593169164518896
0.870729077568439
0.845933607817136
0.647488290556141
0.714505184553582
0.72657985339937
0.872896477921254
0.76558122289461
0.794464674511268
0.890314797048382
0.499226072260623
0.755746848863296
0.758482840077331
0.835888368550532
0.791385391148856
0.792424907221187
0.666941601748076
0.527728859100288
0.702351758901628
0.726952503657727
0.9226726141472
0.174776933575234
0.62458045377075
0.823182566396798
0.644178052556084
0.758126648215266
0.890393656988315
0.767942942389193
0.810844323081325
0.602702517478351
0.632843328167624
0.741915128267485
0.393317183172878
0.728463786095571
0.803802405828994
0.688066519520031
0.757610107465805
0.730988985464174
0.737802463712994
0.581271865849494
0.684467122689577
0.619325786899407
0.723305294694293
0.641667523359635
0.754372774539279
0.549748478846037
0.791449604554698
0.740839472192044
0.53614647666943
0.64210664937792
0.6455837691823
0.638463956846572
0.5096802278634
0.597108717216111
0.555894921305014
0.46044549790934
0.817884644088922
0.755682677444401
0.751728829054104
0.859001906747784
0.862803891862294
0.750276255343351
0.799425287953883
0.623522034932349
0.611490423193707
0.561364589195023
0.960580922711275
0.864036508040057
0.730394083655101
0.842191114820726
0.776006080615213
0.811723208454396
0.67747939443277
0.661812972854732
0.664853842565113
0.742047340151777
0.904908968986097
0.714827534018748
0.710606043813914
0.612184429836292
0.873601557358251
0.790920344370793
0.654343720120222
0.805689957770307
0.765847372302056
0.576794214091572
0.648530256463425
0.796248124299254
0.791689785289099
0.910324296961563
0.871139447339561
0.432405770156398
0.825223426527341
0.782334181192997
0.822660364011473
0.884921777840972
0.710714340210934
0.50581866637923
0.691367322933255
0.836063653832494
0.849892308632386
0.776877786742375
0.557971012388736
0.833309713601236
0.747121206441173
0.865678472501587
0.821294054845325
0.919844147920316
0.791607377019106
0.528150078411411
0.789800352851583
0.545971783524937
0.740133466805418
0.792317763721553
0.588627989588942
0.798178093441249
0.876617043451386
0.713315017631142
0.625167495705437
0.663537376568616
0.816984132824057
0.891246068713839
0.620528054819217
0.674673244482839
0.802764210743695
0.816634914912475
0.712490252228789
0.777415074487329
0.46826538198519
0.87841256593867
0.80621148889603
0.63506555039163
0.82262039695431
0.712207913080215
0.543330885434652
0.843052809258856
0.623702096613279
0.949395348242536
0.768564386207289
0.836395651178306
0.939726738827898
0.60317551207804
0.468692563104382
0.443302285920767
0.740906255829313
0.898576344660283
0.759571872688786
0.927705977657347
0.580697431269106
0.937947642284126
0.786428622489783
0.637558106042659
0.568402612917524
0.800890695166626
0.515281153555476
0.813856228964705
0.754896566305281
0.734725487805508
0.528105214118929
0.597105692303769
0.503003544026703
0.629227565653568
0.61883241196636
0.888245963832839
0.870646028647568
0.642526887078295
0.646740618980777
0.792220769856655
0.895405860834794
0.788300375536036
0.611360982687306
0.907861718461493
0.773612190262803
0.805563817970299
0.694086047560708
0.597111543742868
0.433800773921688
0.500240396522672
0.794286052988092
0.718971904372619
0.574833569156993
0.744587873136948
0.690468628753997
0.553607831198
0.706768625249282
0.873747904794362
0.81977145844584
0.811792589376244
0.584138541151463
0.662966358868392
0.738697335409705
0.809062188956963
0.843633787826959
0.704747657334374
0.658563269448083
0.738008489363414
0.799868790171365
0.923100986032923
0.748902255591001
0.729202560830726
0.649934277548228
0.698350491752618
0.624097683025608
0.716749186894924
0.737412753703402
0.752779315856957
0.839032502363496
0.483958929254826
0.569349137127308
0.790311090627844
0.602494384965613
0.947841362921778
0.696508922307047
0.892803285049784
0.8870676410516
0.847295202514823
0.640280930294572
0.732598202348861
0.621851360455192
0.729665647571366
0.870176601044576
0.801156372972135
0.813457149617264
0.580652568917657
0.847373373911113
0.727544807977925
0.810616846577504
0.75588809430949
0.539466518606263
0.847860301701171
0.827493058026882
0.840484809472455
0.807110867774744
0.541535663678126
0.766857790184572
0.916031448030623
0.733588333987122
0.589672911914018
0.808636631041682
0.818862898324772
0.52999084622074
0.809387002394864
0.574200269757133
0.508320228927643
0.450238987600041
0.721092028864635
0.728789345917007
0.660318378436205
0.586939879500102
0.550311477028532
0.819370963420943
0.771088604253678
0.706372110402584
0.871506600888962
0.94601093994933
0.922288742891016
0.927954099582596
0.612209195342695
0.913978697990908
0.895838237983813
0.627961737092943
0.513842724378728
0.598246687665216
0.724923626628839
0.74483415004864
0.865134003941072
0.801302247733267
0.615256903646632
0.691702337609345
0.845893643998716
0.567185944303428
0.648893891020694
0.850395761931535
0.710885429706421
0.846908549125764
0.717015702881776
0.697812950853754
0.703858264976737
0.790539712242332
0.795188980624496
0.77115352138107
0.78706149951673
0.669019452309381
0.509549839700741
0.582361291433732
0.72967408721706
0.795779475081294
0.870570822024196
0.755146516807963
0.890992071172668
0.711793705453951
0.570531620877972
0.856265822703365
0.814035616291943
0.582649659963482
0.886606128229073
0.753501629323858
0.664266748934005
0.816448798905586
0.521486785070977
0.720876780421448
0.351448417856901
0.772743054013557
0.90089679136754
0.755700476402165
0.767136521618447
0.832091274892467
0.859829680539016
0.782654338580249
0.597891659002356
0.800625031888158
0.680077698902583
0.608806146867639
0.815743019752066
0.804248115047709
0.802069238395983
0.738903474619971
0.590773632883603
0.775751529902979
0.713566744479697
0.697983069010617
0.407942005257011
0.62452577589561
0.624592739249677
0.745798370628666
0.842088309987706
0.607548615301764
0.710267441678676
0.621342610231769
0.80669839891131
0.832127693135668
0.629256590907876
0.795878553165663
0.711261385897977
0.761435063727257
0.629697132335799
0.761781070114953
0.742637873347294
0.611120260779147
0.364480396665605
0.550453971527463
0.788282792211299
0.644445154635996
0.775065877443998
0.595908108654382
0.754826751970083
0.62335783316538
0.932533925547195
0.874698309060261
0.822083323430449
0.783792828417588
0.833710134751586
0.855450017753207
0.877499207304265
0.831168128623945
0.714900549709663
0.829394231942911
0.667765687619457
0.832537984845053
0.858063348836733
0.521955038800833
0.742264683447044
0.409115252667961
0.87731050931014
0.83739621608941
0.683531316794566
0.556452822589153
0.49059270704153
0.896946918795453
0.493176722183752
0.670384042881321
0.492803515204002
0.882879003728543
0.843252254366682
0.67764124722634
0.807357462404778
0.390681812710797
0.696462165093053
0.830418990076792
0.768966225108937
0.766703601132163
0.771128813205903
0.893035615621123
0.851566996924883
0.602226438157873
0.72961697486869
0.727532618147876
0.649039985399008
0.759632782744428
0.532701572240644
0.73777950775038
0.777292880504816
0.590956592129366
0.725271893030654
0.683974580610438
0.355698998782941
0.924793869998157
0.818451069692489
0.552499843260912
0.905568453098363
0.627906103310982
0.514256678524562
0.9466638663065
0.814837238396205
0.958719166902081
0.78005677760156
0.874883072874152
0.918509076531688
0.734025444500795
0.936440143521074
0.812818030024412
0.721517243167581
0.799623727244288
0.742223920521417
0.72022066851038
0.67373625777241
0.500134709394289
0.60361651855323
0.91866294559463
0.944241777311788
0.79016792870131
0.686032979441513
0.714116145284402
0.781277354521647
0.836435288238018
0.569514847485077
0.649573531991718
0.83368256025172
0.840459851334563
0.549581320140457
0.850485152944119
0.76082264462633
0.569918893231342
0.428895472470413
0.684155895927306
0.731451717481988
0.846471457658474
0.679948085783399
0.757759702126298
0.853738529900662
0.500618961059671
0.813807368455956
0.83734495370476
0.51503852069026
0.837527200775794
0.392533859855891
0.847602713092835
0.597016916084525
0.778663424747737
0.603958848936885
0.902678092612433
0.714805475734318
0.708985485538867
0.619146189177116
0.68159203487676
0.7040476612038
0.814983683298588
0.780865964539006
0.51371880014127
0.368982287343181
0.531289656466996
0.795583173962561
0.755227321026349
0.766667499317811
0.709430962492019
0.732741944507432
0.672782893196569
0.728599667310575
0.871472644591419
0.505516809095915
0.549030229212044
0.795691627839251
0.83359745761553
0.757885650669042
0.836500259300614
0.769952153906032
0.646095828514321
0.842984148404434
0.829288860159633
0.716358330836842
0.828208077500285
0.861734208405131
0.727932639859049
0.801971947255398
0.649383877389585
0.763172089256048
0.737275906355426
0.66598773093959
0.705765529012649
0.851281426834781
0.717779910434009
0.835914913181423
0.81534535350132
0.675880168329917
0.797409910396293
0.525996763756456
0.890101199655799
0.835356753576773
0.751310344750295
0.457744339746635
0.681417654065084
0.474063505693606
0.777319873591069
0.82051324519889
0.924935067570196
0.620543827831524
0.791969187544697
0.634780889918567
0.675717776829176
0.700525116805433
0.421660064263222
0.901271710536525
0.643499579378714
0.719077807375098
0.563596400739325
0.706276868591384
0.541864164672987
0.915526224257653
0.631246639571827
0.603291642514267
0.760164533784552
0.292951663295018
0.8509682624792
0.630765417420561
0.879937470021114
0.7531821180345
0.89847590697435
0.81343351032416
0.869269774425104
0.850399192556595
0.944039306953377
0.789424492876385
0.821310069250726
0.830379823529918
0.622057144580948
0.686798042548824
0.777246333056336
0.549945721716292
0.604042068097119
0.871918768251781
0.909564886612515
0.791884014123735
0.820710618636175
0.666586508736627
0.509657295324415
0.726711071635646
0.69137293484242
0.763701060120278
0.71267163354389
0.550000079826396
0.452465030744018
0.654596880925813
0.579809964278364
0.754072910991348
0.709017927400978
0.718655430717791
0.729294984236874
0.544632239784244
0.848278858175072
0.775493078469967
0.456942019157089
0.769846718198552
0.569273645993352
0.696974790853493
0.769304414117867
0.578105395171387
0.917642800108672
0.567285643294193
0.774753922880042
0.746689002075834
0.742801700674882
0.776126402586311
0.715847262444341
0.60417436923843
0.584120445722141
0.913327776106293
0.812652222706136
0.702664541808912
0.810972361136549
0.554980687261751
0.804064589824351
0.758753546033773
0.581160957129827
0.78213795945083
0.68635631120623
0.914433681287898
0.663862128096212
0.71694932291816
0.812515751460277
0.754173786766475
0.703092209110708
0.825730163730347
0.663312410904814
0.946635239791249
0.869867962370814
0.676015427111949
0.41941071408353
0.853140601690101
0.781941325249781
0.72640331467094
0.743013684179878
0.755542198834314
0.683556236714469
0.591181678078532
0.772850328737606
0.67570234887693
0.702881807264383
0.788995475085365
0.736805458240571
0.647054744848338
0.713404149015135
0.780726651742829
0.756144403684397
0.785812750465338
0.87937660994514
0.483831681894163
0.821877088644881
0.61708448757736
0.655043422762108
0.87114012596269
0.711574087739969
0.861613251022697
0.653448531127275
0.518265604778871
0.66904203994764
0.726611826141102
0.622720380066746
0.771103638530457
0.824639827200163
0.698034104759767
0.795326081843668
0.903634030994013
0.684390398523263
0.79422161313677
0.870054553398699
0.859891583602847
0.754780461580655
0.894610988748589
0.655534781325836
0.609790775354137
0.721292223204463
0.792392461021322
0.725388636183327
0.451877482839474
0.759367504315983
0.660427424184337
0.832634696969003
0.698316445888248
0.725670620073851
0.639508155955462
0.762278886791476
0.703394125919385
0.70256742017616
0.83608037639291
0.710203413460929
0.8947206035313
0.841747468307988
0.853323161744316
0.752879732868975
0.729660052293895
0.852668237057367
0.931563481657646
0.384978735465591
0.22411279886249
0.755558984263279
0.362633939071891
0.563540958691898
0.771576324307158
0.66285111593459
0.78122520874799
0.693968944862247
0.78606678462215
0.837527556531675
0.705840833974824
0.707297692504285
0.813867680264909
0.862758294366317
0.717978130583061
0.680179632718378
0.823651440103575
0.885747026915883
0.677055955860114
0.574959530462783
0.567423737287601
0.587492779311508
0.886522310711144
0.624326855864089
0.49846705047949
0.742146067261515
0.666411188109519
0.780561488195461
0.667468776438489
0.803158218124028
0.655750690273623
0.382151262830046
0.842126325850857
0.629041275422337
0.897134787794828
0.883535574925355
0.719693202502978
0.633328542931686
0.647119957200585
0.785101860104344
0.816688647413421
0.550847385058507
0.548086137001389
0.65316585092197
0.762994433727643
0.887084590440433
0.562400494772389
0.749213023582568
0.712213216401373
0.743255061602171
0.76155234200053
0.656776819759861
0.703346970379054
0.81065995973374
0.81478082664133
0.633916551919124
0.735882128161275
0.530661393889978
0.891521799258137
0.427329500396652
0.674008751606115
0.811713007058001
0.744700285073732
0.951256659291356
0.860344991851284
0.898701936074706
0.926347158713484
0.737217245707782
0.528355998054015
0.902608701389879
0.668482250139124
0.488587262008315
0.590719304197759
0.642356514958643
0.443617421109012
0.811695586200627
0.71010356163463
0.648926061614803
0.735862936057146
0.806823780515864
0.721348176208363
0.888416777877982
0.658662835368087
0.664429714838545
0.769005358158725
0.871174509656064
0.797242222397918
0.701436192275552
0.598806718853122
0.610220919320635
0.708043598822397
0.452775022662064
0.68536314665819
0.613978448399662
0.912742377297397
0.613496350649466
0.832185738359175
0.682144877094324
0.681928589220003
0.760444387589398
0.816197399344366
0.825525292585691
0.744969125827873
0.732286081080917
0.776442845926727
0.709540729482811
0.763184595990946
0.780329615789434
0.334903731090497
0.831738326154945
0.70486143317697
0.827460726364852
0.611871273916532
0.8163522699402
0.652152273902394
0.969252164202584
0.865332861612901
0.644136732047424
0.869551932718967
0.86704716297871
0.822682287612868
0.554898574144938
0.758936437474304
0.589113247836596
0.855485684172844
0.597269329900109
0.901814418067261
0.659668142017228
0.448026225059193
0.667309543328022
0.514441348927522
0.666015671212076
0.572643924273108
0.642118951304985
0.899780904354628
0.820509490078627
0.634672957048199
0.573901647982631
0.80402384614929
0.854647648602117
0.472270117955225
0.753646361387477
0.719187353994723
0.508011673561008
0.650678339050768
0.849638808804923
0.819504909485354
0.765817125677574
0.450610251757051
0.572540953113827
0.781399172559889
0.806817986969653
0.811536624325445
0.82861983338836
0.742849366801215
0.719823868818442
0.683409725880351
0.735266637970342
0.826610708180293
0.851509912272764
0.786079702116416
0.369279112018399
0.705766628383226
0.413070198875979
0.753893917301409
0.71158720726303
0.858912980359867
0.72916271286936
0.835128609121236
0.603456111877582
0.886387685595542
0.627038540120227
0.795684199647511
0.815018001729976
0.832316307607499
0.815012529933773
0.818186786308191
0.763968800653714
0.861406400181454
0.658901644789955
0.540653493551635
0.572467004691296
0.892600356019035
0.673672042004037
0.811552306361819
0.919681013831682
0.811938734665746
0.884284991975898
0.855148208188528
0.686881993818394
0.670034523985724
0.741920188500321
0.540233986804474
0.718558153366296
0.692918296221867
0.625301426004197
0.632156956821697
0.667737460700505
0.712023431415314
0.798678796740867
0.66321755398003
0.51270964838789
0.678861104598849
0.822394027558764
0.751448241528014
0.879639297243505
0.83790594488033
0.720030306544028
0.77688768304116
0.578538590304527
0.618207067492556
0.842345053058615
0.687486987535455
0.82527198627949
0.74737504026827
0.756139508260375
0.745435804052836
0.696158203554641
0.928532572303518
0.806075507572505
0.89131518630794
0.841348071381894
0.843493869582362
0.718599412440283
0.697509372924982
0.746185070356904
0.770225942908259
0.360118289097676
0.806176880684176
0.920797385953411
0.448288869178008
0.926095006571184
0.447424604698921
0.671458278537945
0.657000257836883
0.857610315138544
0.838373116552297
0.915078227594824
0.749562208048936
0.605072763220211
0.52546482735283
0.71273828850831
0.900956480236446
0.741389948715733
0.680648016668787
0.674499744438853
0.691257562909012
0.87697133926605
0.605100496835954
0.864319388843821
0.876085063314534
0.767442191007931
0.821740061082911
0.700905255237051
0.761388513833522
0.810929562583264
0.410188378499535
0.819364325968689
0.823662594043636
0.675743459775272
0.633597380237852
0.772969013890381
0.649287167368416
0.915246748859874
0.771203590749104
0.785801338330694
0.750405258909081
0.63124659801191
0.711326274938836
0.734079921228064
0.641901349345574
0.935027548613315
0.857571880390563
0.749602972410205
0.80423353866756
0.838020642400671
0.894220149608611
0.903538056330657
0.866611317114941
0.822131928932592
0.740347206031579
0.679625545942031
0.57154849424274
0.790121415874223
0.731839105425364
0.896187727173772
0.767101122561186
0.536351531247998
0.712162001052316
0.719250446764963
0.618771782273047
0.780992112731033
0.874055568344796
0.642832435352327
0.58692396477458
0.905382576998323
0.665790568163415
0.780028865711716
0.785454709786273
0.252497790635619
0.791904558219069
0.537562930592218
0.814279709511152
0.632624670658849
0.475140876033827
0.583375961005074
0.73956512669214
0.698326263594471
0.71624638079927
0.610894575510622
0.881435915311212
0.667024520730147
0.786547511533734
0.827297009673888
0.86075453526469
0.764079762029524
0.632460596992387
0.788609201163635
0.660433839252815
0.665590972023193
0.79919480016501
0.921453202239618
0.708910597635028
0.683956106850063
0.519117259531482
0.619277997711795
0.867641910104429
0.72272407910321
0.709422148072934
0.572181444418908
0.745209602841404
0.832722557095744
0.810820972564776
0.497446879576271
0.626549212666553
0.717222852711302
0.590637029969723
0.771238747351748
0.721944640334189
0.566800485262834
0.757706094342358
0.598126196147177
0.784845891269976
0.690849458191054
0.722481644013263
0.925292096739235
0.691540289271028
0.568854217896755
0.903839872702691
0.770889470243483
0.738851670185989
0.870590122196526
0.694338375068182
0.493538437548654
0.675757032837632
0.653438369164257
0.421556422975901
0.761849194771024
0.742831852126496
0.499399141509566
0.916550725947314
0.654344588647847
0.619026318600596
0.624418251691416
0.708766112277692
0.691563790779789
0.69465930351228
0.70824034532773
0.777539569524958
0.67098216515478
0.767307303494849
0.704962404108125
0.502981925960632
0.721292440485472
0.64948998597917
0.782063607144768
0.766565905375601
0.84013534374591
0.840418454291905
0.674480703360918
0.86787582143372
0.514378019379066
0.407001510629708
0.876053984316085
0.851967208007621
0.643630505766126
0.686262019502218
0.871029956500311
0.820817445221485
0.830810860631052
0.88542817132641
0.747300464430806
0.888680456309778
0.796087954526347
0.778599354012337
0.853042726997449
0.602580023904562
0.515308891152363
0.872515393399213
0.453360624255712
0.819237474649021
0.803859721651057
0.850179490441855
0.603862558708685
0.800993842726971
0.795998792448101
0.759381164931354
0.550689691579265
0.736266839582187
0.783759173255111
0.779976363798253
0.743911867475866
0.715423257127499
0.541038482423215
0.802221210527823
0.678017230709963
0.818264494398172
0.643819942468602
0.545497058341415
0.831744165290657
0.853162580304739
0.794090138151667
0.80681722968485
0.730651406726449
0.848087232606344
0.765655871864199
0.884079902440047
0.86813777538756
0.530387057139996
0.925377466872823
0.847509015321254
0.676039553489918
0.642747943585692
0.638636737101366
0.89802422286572
0.731207549824716
0.724532555342951
0.640352956126241
0.773351304077514
0.741307729918286
0.806863846996264
0.878580044973449
0.836707537764236
0.612030108580092
0.877666453354992
0.785267523843188
0.482177125895417
0.724899587853053
0.921111336910435
0.783135016487769
0.74809344609707
0.721973649754191
0.459380036774678
0.431746272337319
0.705385854331231
0.81378422908881
0.881508981868661
0.676664993616972
0.583425018187255
0.693485304198529
0.727590567372688
0.937174813840279
0.606182730775975
0.830558263130192
0.769527406321166
0.734516848490685
0.866010575455732
0.747622703791375
0.899794712677043
0.64949017844674
0.539352047195547
0.840455383473258
0.860654315338608
0.604723249357395
0.224375292858179
0.883018898334725
0.730899817198745
0.544080200965769
0.800908971587537
0.704799395203996
0.857603329185057
0.306170747253715
0.620446745643197
0.836780703824534
0.669290681646031
0.752778490203761
0.553684722381439
0.704065213925005
0.545163580102234
0.757639121500564
0.694677785804802
0.871487299063701
0.864417982455554
0.898433588424998
0.734178087058119
0.851856091405271
0.701178315483592
0.865367017018865
0.87381536352334
0.75291977365873
0.579051841262289
0.453380222269316
0.577302091849632
0.700275722864581
0.766817546380078
0.611094134891035
0.650685448396213
0.769511636619345
0.880320684753909
0.656007718678828
0.556215590695307
0.678769471136646
0.560233966142517
0.876464921774747
0.767394316775179
0.858527168754885
0.779436290488424
0.687072006764787
0.683014753130327
0.473684966494276
0.518041487302197
0.23205424982887
0.756126974123812
0.655952849089148
0.769815561397597
0.799684926480068
0.869493995691292
0.662615421892148
0.877540684899289
0.637123658772898
0.761613366714682
0.83212794628938
0.702850351489013
0.817501809964392
0.763314280699754
0.758128668751537
0.735463219799211
0.765318819894574
0.879667076527058
0.61607035226275
0.722365504244396
0.506566172388461
0.919155335231515
0.744978629124317
0.631695580473541
0.594657227886512
0.582241340522135
0.822929757644071
0.86638633198148
0.786755212699586
0.919817647145462
0.83473518738701
0.677933184137182
0.501251890949107
0.805973192538063
0.585989474367813
0.79460859354368
0.756635852462121
0.721851250238794
0.754453840164857
0.715941871476461
0.639520491092037
0.301627024477859
0.655379660650288
0.823632752447492
0.465965925740759
0.896959206475976
0.768988715223917
0.738163192540597
0.804343642960234
0.704845928347367
0.917803095789813
0.871318213815239
0.573516337802865
0.795513378019774
0.637862154304891
0.449988264928756
0.877867197026571
0.820585529741932
0.916376683966034
0.497995491398374
0.660371801358379
0.83396606576338
0.892926702942711
0.500622043943404
0.813323895919128
0.781569626042444
0.696252491034691
0.802971925412628
0.483123105326436
0.874439047015326
0.656329266313064
0.720712769913385
0.941201155490998
0.87489048956119
0.944593769759694
0.818734384133976
0.577826641019946
0.549848944529126
0.736916974219273
0.782566973464707
0.711041877449468
0.675438461715986
0.726896563657876
0.691489698302077
0.90102055138683
0.677970089836764
0.636448968874846
0.732803473801135
0.763186705740431
0.638194690002109
0.804555492635142
0.799561623427288
0.674664573671309
0.74654766545017
0.823363817511282
0.688875167346346
0.846611946595729
0.674651797799544
0.867948987251539
0.721796879170311
0.867590264708083
0.726767311005967
0.455316754171345
0.856690633252826
0.624627425760353
0.737833518065974
0.921716506449571
0.604403333613638
0.926701364402024
0.758069550295687
0.464351990739575
0.576241484519267
0.736798017855006
0.623708778011307
0.748760032512654
0.570451182930846
0.57520810414497
0.810769882392542
0.629988801240165
0.516348252818903
0.749899804433491
0.641531648665817
0.539507867693223
0.628263376698852
0.827165982699922
0.53121911753237
0.795199071091537
0.859478384563175
0.604769363488002
0.8597944381655
0.554670409371382
0.392885521657718
0.664750043963194
0.615400315855096
0.816732903803758
0.857634696436229
0.705697402720706
0.536075694361098
0.841320876773156
0.728547043492461
0.769447034520131
0.50921493405592
0.687796823464404
0.91625960143091
0.889582936754378
0.628959954352168
0.742559511800465
0.783943329781762
0.669019724048089
0.868776562254019
0.599340236483106
0.453213812325331
0.60948132538382
0.708037830720662
0.518317933906145
0.562081073302104
0.66758272497657
0.457200748752234
0.827148557683016
0.810775322759981
0.627630275377314
0.717836555218572
0.669696060551513
0.641792050679547
0.792793345696645
0.448156998315549
0.838628902883123
0.701833374649768
0.788373099232691
0.743419510326769
0.915224766984582
0.558170903101831
0.768338392074922
0.77456835902017
0.82272960866476
0.470876880548292
0.573353626237758
0.680160093214162
0.551852725454856
0.75215586316031
0.899882789660374
0.880519607352239
0.691360540586883
0.717639373246996
0.755500929047922
0.598716468443206
0.802299559390986
0.628254604547917
0.9562141322516
0.699727767774947
0.834045085549436
0.595363646680888
0.598642474161411
0.806937533713375
0.662124396971986
0.812220552491812
0.697299558650137
0.753812177058801
0.614351430844435
0.790294484610912
0.585634123913862
0.838796583201878
0.542838963356326
0.778554881571204
0.637704117206
0.765726349372408
0.622908649472935
0.752408875236074
0.731883576392824
0.642916309630907
0.869556235811875
0.688864382227705
0.741733378723853
0.915595080545064
0.705896472926546
0.677905238016434
0.835656760719347
0.682991170115488
0.690601500021428
0.705967071206949
0.887459717325807
0.793072443630413
0.810110045272694
0.559259003957808
0.871212981595242
0.750758038685178
0.594869853072753
0.569471880338131
0.787753393635808
0.851747606161803
0.883565518662788
0.677340217365304
0.477550345745159
0.690183666218161
0.633886442092736
0.922267389972655
0.918125062676172
0.708177449412581
0.548984997526458
0.831149770740383
0.749748555922804
0.661022174094812
0.661470430813477
0.676562657453002
0.739209717197179
0.813736536461837
0.694196545363941
0.565190428543907
0.577003388436148
0.762409781422988
0.883250411121989
0.882763085021772
0.703691982844594
0.453585476542995
0.691504065626489
0.764674833089237
0.612620424071894
0.551776805377382
0.440705951457579
0.752819356474968
0.876958412502429
0.695621482985006
0.670899716085315
0.616049091358854
0.646854214882056
0.656941117924132
0.538749056467389
0.592027120814998
0.844794643854821
0.844501154054811
0.650149114803222
0.636163501533394
0.880291854226557
0.707516303131933
0.944393200919513
0.785603357326429
0.884587121026479
0.571970719519328
0.688916700354612
0.661659624145078
0.729817267869304
0.719789548859103
0.889001713328366
0.574088781939219
0.709482264763716
0.826889783055902
0.533418362105992
0.703690226654403
0.412814073603089
0.811666695446723
0.856443320721265
0.894015657184891
0.789410918361555
0.654444383054695
0.787392459775377
0.843257268899555
0.884045970976517
0.828417400204795
0.753510093223009
0.884179783429061
0.738224204439949
0.890004733300123
0.514251110156835
0.5546686312819
0.793280918424753
0.744459146940968
0.564522941163552
0.617302975473152
0.765401750313637
0.845794639697986
0.8379358747333
0.678845723501834
0.798843408850371
0.614263962230382
0.604636026281984
0.664708752787192
0.682356570124048
0.611487510764008
0.7328138840048
0.467614178307117
0.672230211236552
0.610607141162069
0.781015242230107
0.784952662350426
0.775670805818986
0.677279494679586
0.90296683531372
0.676556340524419
0.772521456060453
0.733602320823444
0.919999606160926
0.718382888679698
0.808302062583117
0.427066877995223
0.849011678819008
0.810971620272818
0.654361889858293
0.737208725363138
0.605357825818986
0.902172839758763
0.84371662707009
0.49496088497583
0.674510566609266
0.570172450539184
0.463899504292943
0.447943268921108
0.667447566422012
0.808071051696661
0.393823769801404
0.83788134682583
0.377678604469402
0.888928713942695
0.815507927907191
0.524876941415746
0.631047482329512
0.854586937140114
0.573656355225661
0.486017542521813
0.782935355617486
0.712831153149672
0.607648558049893
0.670016576608181
0.723916321704242
0.900437608982821
0.934080038140005
0.77737426892866
0.629896987756938
0.637880671822449
0.880631808394586
0.79795216936641
0.817616150144201
0.611880890657615
0.704525180808763
0.638645128656553
0.894080432982789
0.571145965508364
0.644393672148697
0.508176863244483
0.882452431655859
0.632950459862657
0.775593505414259
0.752170141831633
0.718014006533306
0.753705765756324
0.779121441750376
0.739071990280532
0.915592001346041
0.562317892836444
0.916391462426395
0.743528616074068
0.725684369394439
0.75960033519002
0.747295380276941
0.942720139241067
0.546559020268088
0.534252563792296
0.877967883348671
0.885855273376507
0.644148493826293
0.880812308987967
0.647415084859437
0.559116149790834
0.746798010272135
0.691352017106936
0.829511238910319
0.798884960604906
0.733797801740215
0.895994418169248
0.670977547054624
0.944288212681626
0.545465897897655
0.613535177926223
0.723752282525716
0.926335386857947
0.790464752563364
0.947135297764896
0.766813731747989
0.882719592012357
0.510669504406186
0.746747994183467
0.950320582236988
0.694602964043806
0.636354042698277
0.741599545908557
0.819289604776754
0.68135482794563
0.763209939701883
0.840157242677968
0.916314785148632
0.875523030063952
0.883931158200539
0.902256074635759
0.89709396767447
0.607153054450862
0.408914343589968
0.862344515364647
0.728161626048172
0.826299715484039
0.792902461255222
0.76676076963578
0.625370968312712
0.750235908779469
0.582124896942203
0.68906089197192
0.855746972095935
0.653808088182344
0.729022838465158
0.342525719689821
0.786581715484622
0.865715799916114
0.788222851690496
0.731219291719431
0.534584415772889
0.91085110226189
0.537964346239552
0.854676615991319
0.609958391362567
0.884698726906544
0.810978010948582
0.244103076659491
0.730640823337705
0.916763844154094
0.862627983859554
0.502416841226294
0.789320439515698
0.510238399701813
0.838736369592208
0.93097408753906
0.902482482239179
0.821818058666533
0.875108648140207
0.510482928774049
0.690065762481287
0.820444908279979
0.821118426369294
0.558296942256209
0.765451898025648
0.899038817696125
0.839708585692344
0.901037927750509
0.838847169788114
0.771934747993002
0.572428362193664
0.686085771846695
0.720601076767682
0.894665668992315
0.440658416358345
0.84420334632954
0.717279345218176
0.730669902523595
0.69990676465461
0.859382268898009
0.852434857901424
0.723605865920536
0.893124936314876
0.854755968094295
0.523056399563502
0.792921829646289
0.844359194000837
0.751916555393488
0.76151493628829
0.617740523306113
0.857199112033777
0.639954681852638
0.854206899054944
0.908993019919374
0.782353186428954
0.446352751680199
0.60987182185073
0.731560609022606
0.707885887033628
0.765860730269097
0.601989731376706
0.945065848344317
0.386960346881719
0.885299314019736
0.652871618858606
0.836289657936655
0.760501318749115
0.5427148415372
0.421218423605098
0.795008154360243
0.563483154124391
0.783792868131494
0.773743343702539
0.857825097572067
0.7867114608145
0.817959292836656
0.651296750126893
0.714980947477196
0.777287232482679
0.846215186399997
0.890172785912298
0.713830376246054
0.499599445255743
0.741883928918989
0.532350107945216
0.699258326306824
0.52723289444301
0.493330529487845
0.597385939776173
0.833228387775075
0.835942419299317
0.755610271588223
0.847360078066486
0.828833537367214
0.76344578069661
0.55672008028046
0.676706736322136
0.857033464083064
0.762444527195482
0.755429543416511
0.84464014531006
0.691190611389167
0.714316370588143
0.911667615438681
0.92430165937202
0.895346550015856
0.312094309902083
0.767571481595997
0.79801983955624
0.818970335963168
0.801559158136902
0.744630749655209
0.74214468576358
0.73923730292518
0.725229690137246
0.771085333818661
0.875971461521295
0.814040191331632
0.558496183701341
0.777477626465495
0.875938467972275
0.8919369654781
0.860797760006828
0.613618317816574
0.648177711519403
0.201524167920554
0.830750563490481
0.604434671484593
0.6240966441974
0.926817000227517
0.807046004635902
0.682583771271723
0.675046684273721
0.74688241741251
0.757125904622033
0.854968089998298
0.654409668895008
0.810059778361371
0.647824259461247
0.74716085162842
0.778759019495565
0.754134058380645
0.775124665298009
0.37807901430014
0.626848803738813
0.705808976972455
0.862446488263947
0.750108425048381
0.718114154256327
0.758093559502592
0.836054602013721
0.705446713685612
0.706448910203538
0.796349000548119
0.890084022066352
0.66347912797056
0.595607656613908
0.86510387487071
0.567929413676451
0.617135125789749
0.767140249384502
0.683647162167497
0.945192224326242
0.837286664236107
0.558816635635381
0.846421963045431
0.798673278713338
0.617428364826866
0.819131852695457
0.838430877364881
0.916132447415109
0.911980073690351
0.374758134698053
0.755791500955949
0.553801005380977
0.881611319394751
0.880639290680108
0.930554288926605
0.521743404662385
0.549562295393347
0.880591018737128
0.780203192257869
0.823910724365562
0.701459096899836
0.794426217265586
0.752942905995818
0.750027079690757
0.881239163980189
0.714053087792941
0.588474716633907
0.586046268626661
0.670199518757768
0.63125844483769
0.528747075113118
0.681749856931318
0.431666943171664
0.699209407687946
0.754770223291742
0.902721734847622
0.517326380979834
0.689082629696556
0.751706708386127
0.544355413977561
0.598081985393871
0.632464474249538
0.775897969799683
0.650880209735404
0.723917768009915
0.870923664296259
0.702836436719133
0.699444923128595
0.936773264221085
0.680561884674901
0.725277926380256
0.861852835878538
0.826923968681908
0.844900853586751
0.792670107914482
0.663594898018567
0.449985593239172
0.749021690985492
0.607900270836498
0.459311546800305
0.836659929189753
0.757903809597599
0.606222200553771
0.593411991809418
0.64500161293268
0.863490710164826
0.660352361309999
0.732034260279646
0.517025004753679
0.602788205444771
0.802662359435105
0.48298201493353
0.912632921026862
0.833722217947055
0.78481766685704
0.599484782587182
0.905691387069448
0.681921349475441
0.730345240240572
0.71329138525621
0.799914618946191
0.660335910683155
0.664663080081988
0.914908348138514
0.399253934707907
0.687218024577789
0.912034679849609
0.76599294722457
0.776300505208853
0.643641934536953
0.713818781752182
0.705551278197675
0.564030476922158
0.918041606934281
0.86733327373646
0.830510053859262
0.613866853986296
0.46156342754131
0.90959597220934
0.831647197339878
0.611721530425682
0.665793921560243
0.661257067409206
0.573035531993271
0.901591403275494
0.738121173073071
0.723692561911718
0.882346740855178
0.532391285612135
0.877735354209211
0.833532607548499
0.605062853876502
0.757532991024072
0.788775261638745
0.866614258957892
0.721075320734149
0.456426406703275
0.710929147810613
0.383430097589502
0.834998025787124
0.742576683092955
0.791849537395843
0.75542554481626
0.571594261006922
0.699395710181612
0.8266065063561
0.57662429982484
0.872620850945026
0.687422571392242
0.546401267794739
0.707932989704008
0.937749212868721
0.606080225386089
0.761858111602078
0.599767183641541
0.897197488612465
0.812421248643
0.655500923657214
0.780493677529062
0.835682846291692
0.520788693235986
0.6798502655203
0.557014225146056
0.456285291380156
0.913211481061089
0.784511862809114
0.885943576396922
0.599817539705989
0.625847804207655
0.639343324251568
0.567077427535695
0.791870690647205
0.593410985089768
0.495393279742289
0.703295717084333
0.476117077731121
0.706578376990678
0.652462866810777
0.86339038723564
0.685524742548425
0.895532062079204
0.437073034808639
0.429606660463433
0.711755402565725
0.950728168554944
0.522967222583656
0.482702688955
0.743989307825275
0.50135402037568
0.766236507053171
0.686909274746726
0.752404833650777
0.664809057433311
0.761986803229156
0.545768487434903
0.510374872180375
0.809451177657676
0.766699794369102
0.807903756917029
0.757731278170828
0.685226114889371
0.575261763100717
0.498409975476567
0.569880453207965
0.798257414554188
0.658649368195611
0.865149860292286
0.690121336449654
0.872124309270604
0.676645465023224
0.629146696059105
0.936746366131197
0.89753500372705
0.663165542509565
0.664024315651007
0.689784469505151
0.743679397811173
0.689633058796843
0.444258519116193
0.743789414050316
0.680310412916541
0.814428221849726
0.561865999376491
0.847658454435714
0.910681907188348
0.772103836956367
0.72694914016662
0.767264153469175
0.741744286262024
0.577986909689818
0.900594721232125
0.790132051088713
0.776421800629168
0.576375031751751
0.830287852902233
0.471814906999294
0.588987460628888
0.850321952244696
0.902088848321731
0.810552482206401
0.678882823133566
0.496641077594371
0.392169329834104
0.88680187779362
0.550998763153834
0.668898177716514
0.879477571931475
0.757659791590144
0.739347664333281
0.748652915697879
0.703930751730097
0.846989868720527
0.711891186746751
0.72920409362887
0.841655188650657
0.765483908838036
0.490263129946415
0.627677572660623
0.636321075027813
0.723347499893118
0.729902653666323
0.581249982383454
0.458506722600569
0.605461592019312
0.815362775413237
0.750565362654696
0.830827653817175
0.883960845823732
0.872705775371285
0.845229311893461
0.60970991844896
0.873704288087853
0.866544418358278
0.472050021955457
0.433985785302761
0.548201515273562
0.935953273059424
0.444310728530407
0.587419829759148
0.737813900314766
0.642124503872574
0.82486220894894
0.701818910070144
0.50070536686002
0.87584942492985
0.752339844920783
0.702672261834324
0.57888037336238
0.712823129357827
0.626436243538254
0.778225191648735
0.822039407586148
0.445331430262887
0.446859575059873
0.911041693869906
0.832991663646177
0.6938373879003
0.56089187962359
0.376498850038398
0.857356445698011
0.380259222973086
0.635734093486908
0.628088167235597
0.485658396995348
0.529808045715992
0.650514343201135
0.758605492880234
0.828488910968062
0.804878357575998
0.902692303000026
0.911409032268635
0.582420399117362
0.611907618348923
0.842514088444333
0.727033556590475
0.918618225282791
0.878623467962704
0.661800047563178
0.64793175638237
0.876038442783017
0.878541676342164
0.567172104927861
0.932269175256163
0.801111245229656
0.819870863438523
0.650759343466739
0.817600812900599
0.680388833638559
0.640609142115553
0.45159498896663
0.784460602265584
0.888844888931926
0.909733610045291
0.649224145805039
0.591879472742972
0.452119057076484
0.728216121142801
0.50962692744483
0.847419350060527
0.864545353996985
0.821442531304008
0.760771826386112
0.681388393544502
0.47500312004628
0.732464701508715
0.500778272130632
0.755337045298437
0.885121257955633
0.6788700531041
0.724565505133859
0.743012571067718
0.734571718835632
0.79224083344242
0.447580772277405
0.674895757985786
0.793475624558588
0.497547200072304
0.660586959639087
0.453685700538199
0.952640117491132
0.852564622318197
0.754125083665293
0.489842397964326
0.823635686462126
0.511783350652828
0.695903813447743
0.596121534290357
0.571016641665924
0.761867492208194
0.778616614640514
0.445212910671427
0.566443296125021
0.801356777463768
0.930028554533773
0.744719481894496
0.907773408992855
0.812679777035723
0.568644287597675
0.898817710975088
0.759117728206345
0.8614007997366
0.82176718796113
0.408759520366875
0.704455761061123
0.556604939532484
0.878731564032233
0.936858283559433
0.179626346709336
0.826270808876919
0.661707060188683
0.749081251451935
0.825050361370681
0.630384644849727
0.931420280148883
0.834028535905992
0.606819253208169
0.710997504144819
0.773586376916168
0.757045224897852
0.77008244143861
0.703912595430624
0.903580227530714
0.753784689684604
0.826875280131172
0.765986257740641
0.789165405934048
0.710262908587426
0.321516456544752
0.789838255610192
0.581964463256028
0.65472582233565
0.723463082394909
0.737541173255372
0.7320220893109
0.591963537524243
0.943114589971532
0.952514618162718
0.756977812104119
0.826192762872613
0.726423656649453
0.489110065186329
0.754370289149277
0.702805597179051
0.745019350697184
0.907930132984081
0.853754302241432
0.775688911973912
0.482555278009448
0.80340042879478
0.685539877995234
0.619683955362165
0.884605767600029
0.709806074308191
0.734015942050538
0.692935999917352
0.805372008822203
0.904473010061738
0.821277706009324
0.608834692488205
0.824746464520158
0.867814291037011
0.471962590034409
0.855048812017938
0.641587443594681
0.604692878217385
0.701559819334494
0.919439777990507
0.623947592338836
0.803220915790002
0.525911114425467
0.648773526733379
0.558093075101167
0.701453856913992
0.902824948414332
0.581943691329462
0.66612548805042
0.777559648554644
0.603203772568433
0.637496975737593
0.860741884852796
0.840317710712461
0.554427322557815
0.803365765197921
0.75437868285884
0.831708928051101
0.803313480695917
0.883136007327861
0.800517530485939
0.891305412186948
0.947930695358167
0.743435289653261
0.609496890266172
0.676008063915785
0.887462277238573
0.776288643748648
0.421984590781343
0.7410395833538
0.811916597712782
0.710410212751837
0.7415729142094
0.896474870643089
0.605682453926027
0.843854207945505
0.837928609925282
0.633288002442327
0.720914141326302
0.400442881958928
0.312542698119972
0.536257738409597
0.563677444266098
0.73506002343699
0.91570019697999
0.554718199968295
0.705227488908538
0.737489513155536
0.345457203303667
0.773846948545606
0.592336714735826
0.686823329390166
0.564302187817522
0.8868179339838
0.691355085885078
0.613431904692806
0.641556778110354
0.770324681785437
0.811623355272329
0.695695461916422
0.506356907250774
0.629971782444738
0.876964107134796
0.773326471660019
0.745726368449747
0.434653497292251
0.803231601893044
0.784557686010708
0.656564811423218
0.831811327306673
0.69353742021154
0.806359747176728
0.521403824362239
0.774181137424536
0.834846206996681
0.772354527312519
0.847538367599604
0.586800653077478
0.741664825100781
0.395214172243238
0.712778655964415
0.735534138900186
0.576461829980506
0.711271892466655
0.660235802363246
0.854314908582308
0.56960707456647
0.673046626498795
0.698068487722855
0.820808948062416
0.747246055256731
0.632533560206417
0.720613769812581
0.51869267850237
0.546377906818801
0.877744850635721
0.84450410824762
0.839171182934873
0.708309083283405
0.752448665580477
0.821109441630148
0.625575207188208
0.771847025783738
0.750299935281814
0.785656229843135
0.510074992118918
0.832602605809128
0.570600002874942
0.793782877807285
0.726812973731289
0.543683022787825
0.760235862349487
0.868658886905111
0.758304959889492
0.568843251481714
0.794306827655452
0.496128476802112
0.73909398522197
0.756866428338111
0.681592081657252
0.71837123369356
0.840928853806398
0.85895737461024
0.896234009594476
0.652390134214716
0.582170528600616
0.525110237850189
0.79669080282808
0.929654966145267
0.786736792285293
0.771167437691637
0.547082905171844
0.661850358123921
0.765465068131236
0.504409297011892
0.921136766806826
0.81965174727878
0.778677350978624
0.862777998388945
0.856332580565688
0.796958055096482
0.808636678203522
0.807297983468644
0.672881079684314
0.670114288196289
0.353745065573158
0.767469418248242
0.763882212665965
0.67489180355656
0.955430808587549
0.798503772080074
0.708109408774
0.845231402745691
0.792523171325522
0.730216263831538
0.717829172270689
0.719208128074684
0.554371729954842
0.803168932509443
0.661692414934704
0.800694383239539
0.625919203244253
0.8564423982959
0.793502459609039
0.584436164994973
0.299439079607617
0.624857645440196
0.813132997699678
0.651563947883387
0.908801036588119
0.879770685325627
0.817501496217504
0.766143374580062
0.602831456035065
0.878010035111021
0.448516717404886
0.850407235978227
0.600561497326742
0.886091192095294
0.798010784852838
0.929371514208707
0.556329768172052
0.694637349486145
0.464625059222727
0.598822156939329
0.816083344290584
0.575233030105949
0.719903088338155
0.796505460790108
0.68954629261351
0.755082571642601
0.589341343449679
0.729327691344019
0.54847443287458
0.874295923916927
0.807105927007749
0.271960824551782
0.708958957756614
0.597533005063609
0.798665406732997
0.687543339357007
0.864948381653228
0.498006822524912
0.558569582568445
0.844778991004576
0.520254603590889
0.523557033343912
0.655527896406446
0.662109506000044
0.621926627302388
0.694678734703513
0.738848403205676
0.616255994545299
0.718544066689902
0.583415402124357
0.855866264948809
0.674914578279886
0.749987879607513
0.640784732462522
0.765414686753208
0.513235908879879
0.610076134840025
0.62415063054627
0.672879395381471
0.874247481451399
0.659549284947452
0.714759624019943
0.853161079008289
0.587271483191286
0.608746085152095
0.786301068639707
0.784293974189637
0.812393709842463
0.669258292843104
0.658890472009112
0.685275844263106
0.637907057892029
0.861084751260151
0.58459761304219
0.813529675031522
0.900344693229999
0.564634093468679
0.624330362150471
0.469224502689391
0.567521918788428
0.834354750703501
0.856663260795724
0.652324525342837
0.549228344561812
0.767545758853521
0.842899119717159
0.714190563614127
0.510314163430811
0.83823477440899
0.609880097323419
0.894118614985759
0.608914965701472
0.739731150666101
0.754348526223222
0.432435938471376
0.572111089920291
0.822448897752208
0.61024326138453
0.858392736324349
0.869024228868717
0.833971195155582
0.622048726560484
0.403076472389375
0.717282367140877
0.654776726186723
0.606434220676731
0.577122898804883
0.672647848750308
0.79836716660979
0.538724535298916
0.880309412841236
0.702048962354908
0.80495709844827
0.71269200748905
0.728644602332178
0.796240784828927
0.560652637273981
0.407063746348022
0.703198537979552
0.75309366048472
0.767523969962708
0.672681728741078
0.689699325091605
0.836289464040718
0.680858890621767
0.819924042939914
0.694108384774552
0.746088617781033
0.649378365742916
0.398694816838209
0.856237667450105
0.770518628063491
0.80778352025631
0.716203084799473
0.806621811578899
0.620748230477289
0.858933835375377
0.887734258636398
0.807593341011841
0.771505565771394
0.681700692540179
0.669932805762864
0.664343207680931
0.770307918530365
0.74178172028753
0.763794495031284
0.732933034008001
0.836320423504832
0.755465070772833
0.569647970475832
0.661390970699235
0.451733183776039
0.75182238167709
0.667744757406677
0.720212189320655
0.738965434881817
0.802617327991407
0.860884994217617
0.77087492306986
0.611161477246194
0.719802795417737
0.688897053564829
0.707238081455677
0.714834836005373
0.746105144788914
0.641425873191685
0.479682552325085
0.494444571883067
0.895310789207933
0.807388630155635
0.739301451961001
0.67043698128694
0.800726942133841
0.856828451118011
0.735793201423447
0.607603413340009
0.81470946106869
0.830980433830741
0.641065705574856
0.919839574513201
0.563981911100272
0.856636657564329
0.696414047921219
0.908497163573337
0.676335514943148
0.643760212668431
0.943721556163856
0.791997903014504
0.726910767954171
0.785036339369768
0.823054628326556
0.560020451148449
0.904164366121928
0.782900455754849
0.809137527995091
0.850513482691665
0.749113485624296
0.683755075925908
0.796836014022292
0.649399727259825
0.580856854777664
0.597104606871662
0.825898894851956
0.608510179305115
0.715664450638688
0.664228982737869
0.776175094503269
0.805650123491209
0.849589531929587
0.857901103197038
0.603885056227768
0.572576480373422
0.657291303373494
0.795843634385885
0.656266296153902
0.795144190034885
0.756679662791777
0.827847362201913
0.793200439975426
0.691002845970398
0.738740378668008
0.705392353985088
0.617505956376174
0.866127206141243
0.873039158358387
0.863119328885765
0.819695174542897
0.905021535887639
0.589331871974526
0.704934837229056
0.543291321097955
0.520616544705035
0.664133988937969
0.684482000066991
0.853204516723945
0.889299796616024
0.889052011355544
0.712445898675305
0.889970685513351
0.959553996812887
0.822752023338336
0.821729919444825
0.646208217739975
0.761042559514794
0.867927165995578
0.891539739527143
0.813080339986584
0.86375198583362
0.669207036114971
0.789724432609739
0.686520035812393
0.708244550424584
0.690657872330364
0.642311152437378
0.57296542364711
0.735257319888476
0.697186072289504
0.366878369523903
0.822827616977146
0.701111247242523
0.710260068879277
0.791198795123079
0.543054609446684
0.830775661806567
0.589482955702263
0.847610105019976
0.838586555115076
0.856266970065815
0.829354085134564
0.647919654835641
0.583960062527326
0.727821764837527
0.7407020889295
0.719292554126941
0.878815706610882
0.957045720998139
0.764056964008833
0.851423817580288
0.703420631833046
0.890473608440993
0.451601859898681
0.709851459612973
0.568899157880555
0.583907857853568
0.723869780386295
0.486131337148735
0.77024596254342
0.657626480000442
0.779701668367578
0.761363364387174
0.805255933929624
0.740921988734018
0.718101694731592
0.804367020110491
0.705731866028866
0.823543097002187
0.736190152189606
0.821797317519845
0.851583154829691
0.886884174558342
0.846921573725864
0.535103722284168
0.563813972534576
0.786408611604918
0.530253060150802
0.910041907573551
0.880732003166068
0.612097169881644
0.781320162384181
0.793191489348793
0.491176938720441
0.68920254199432
0.85599499131562
0.5812385188109
0.766652013702825
0.883975119526331
0.761634854706417
0.627150104780481
0.733922440459337
0.558993883446964
0.836688404612223
0.52722621120074
0.693805079497257
0.885135421452998
0.837629341805691
0.741331500998757
0.691079921679339
0.865023990571663
0.686827477546359
0.618005634358361
0.797760620409474
0.414059266373688
0.75430010787189
0.714243711562932
0.864997140186247
0.676099038207428
0.677240281020986
0.771575906503074
0.89038675219138
0.883212011411203
0.932841081460289
0.752450321303614
0.674754798313302
0.640686791981066
0.781673141603195
0.679062134780812
0.822515442283145
0.560939471363836
0.613355557888104
0.704206761357408
0.747845224008439
0.86371134382711
0.725991432770508
0.618530156677998
0.684197714953124
0.772649509509598
0.805865736449092
0.866365125430146
0.597880583982896
0.681759807543938
0.957361041531754
0.646483442557096
0.701730348254212
0.882328117103878
0.783867822570761
0.562943685410799
0.815157369118115
0.845572881606622
0.540130203754984
0.828759058907961
0.779687733723484
0.742071760996986
0.705064747382821
0.777615371984315
0.605757958817291
0.740964330139536
0.370839711909602
0.7035612083046
0.38287793529696
0.452578868811172
0.922553328162695
0.501727523516137
0.697589559482036
0.850721087688816
0.817469070383274
0.74200317736356
0.484392843352926
0.932810225524621
0.753377088450748
0.748384157861606
0.792494521983102
0.388488339407621
0.826010242226976
0.732547324537411
0.886441187974126
0.936505867718122
0.788049760030202
0.560580609439034
0.752466419508299
0.795167116131358
0.660867215515047
0.62109022642481
0.803413527075997
0.591361088289048
0.494742075842033
0.632154433383247
0.813882449062105
0.29753719467169
0.82696302097364
0.588370792862735
0.72867070709657
0.708630330995987
0.710427753087568
0.728295752748602
0.480126260223505
0.812899828259266
0.403564730891549
0.640392470026043
0.7029172260224
0.767575816111638
0.648467390489298
0.434545315633064
0.914317393043781
0.677691741360381
0.838115805346298
0.765286111115236
0.834453355799736
0.904391829597988
0.44993574429827
0.577314082818398
0.764742973643435
0.686214930676231
0.814532824621719
0.736227773398639
0.626755407853848
0.871116362894031
0.74772819055968
0.543694582761047
0.472158327829146
0.866417284614682
0.713104947829983
0.879618550461422
0.8840829555821
0.391519103691046
0.88458384404686
0.681628019651846
0.861390307278938
0.887548953805901
0.53046542325633
0.592987625471015
0.56977610139232
0.683018564678471
0.859409668890841
0.48592678615915
0.665043813807428
0.567512877529581
0.903016785422009
0.606055242421913
0.722326021510816
0.760466334715934
0.465173961016504
0.834924603146749
0.891159176520346
0.563292244039013
0.816288628669755
0.605617702830885
0.382074358331686
0.748686741914887
0.55750595055269
0.890619321024116
0.776023854791582
0.834261445263851
0.558683774006431
0.755471887610763
0.818725601603771
0.515805328338418
0.720961219347799
0.859836016453087
0.911753668369455
0.795419839499092
0.777685951915839
0.599965187008597
0.826634866175769
0.642086081400421
0.806156833047298
0.695083157760919
0.721405446943463
0.710587325760022
0.904432922076359
0.710685775918332
0.841250259083268
0.629895862474603
0.761348887997788
0.692388306340839
0.603837424847045
0.912499420966307
0.612936308236524
0.730929638328086
0.388132809415846
0.756210076027835
0.776107294548806
0.722628793470656
0.838597955452353
0.841070075025675
0.689612363695866
0.87152754174346
0.523408906890316
0.762346195263976
0.3982718139591
0.705875264410541
0.742798777994809
0.834126980801546
0.693355600222282
0.769884157089166
0.705638231573077
0.880953869309502
0.59151942189337
0.579883834575479
0.755354139768789
0.840841381169536
0.571357297095549
0.330722565557668
0.66094627071313
0.717934288548188
0.400858257320271
0.56716013444856
0.551937828542805
0.42048862465651
0.919725795934264
0.328344062651116
0.772527289506015
0.568992130590017
0.579520320763417
0.858258651152691
0.687018612321595
0.810235087963093
0.910532274970705
0.800451587659215
0.781305182710123
0.567448630505202
0.918669611174051
0.514140810960316
0.897270936089771
0.804731008078198
0.861324617764732
0.739242027602569
0.58263096757477
0.658276805545833
0.704987594836605
0.81426274889801
0.55480486549772
0.626544856051805
0.287499649779546
0.59797796138331
0.457586173557584
0.85532178919877
0.84304685815229
0.596554283391109
0.840075557122133
0.808358476388416
0.848025998671493
0.609173801693513
0.684155500169594
0.807434822211138
0.720375225344703
0.669506332441639
0.795722938625712
0.751854827016854
0.721955219528069
0.837239923228386
0.710192598569951
0.867880876150196
0.741554717262795
0.651427225545671
0.914842309612808
0.836633686398871
0.557742104062802
0.861082896959156
0.465898923441205
0.633081748972929
0.744516519020525
0.881093404144443
0.569146585745292
0.457767875159836
0.804451601310509
0.74605883133313
0.607348815794348
0.582489416634387
0.870999261739621
0.701393990939128
0.852054087332647
0.683643873274236
0.82802733253558
0.866883436994177
0.333347676117803
0.687359087897056
0.840969480455401
0.78306758964501
0.560143918173316
0.691183732438081
0.682459856885669
0.845851716507989
0.837691284492321
0.82337953412782
0.593647686695542
0.876996243722737
0.82615975809134
0.794990464573539
0.741333646220922
0.6142146938097
0.800087682480732
0.724585633053964
0.727948598144647
0.785952057161834
0.388994808954478
0.811739478902173
0.678613032823435
0.78562838193834
0.894030071133485
0.603564836084851
0.766047851324019
0.821345605185597
0.759338228156731
0.806837603303408
0.428601744719284
0.805357452646327
0.842918678033342
0.683024868239651
0.544497633181686
0.684365165421471
0.765622564118058
0.721812396261883
0.510317829838014
0.861610699803314
0.879870142126663
0.659441291628529
0.739363531982361
0.47227753469221
0.493066997983726
0.736091843396833
0.715292020541075
0.747024020648856
0.875907260063564
0.588375971246599
0.693185491099467
0.625643456353427
0.42858725069852
0.78218254832738
0.622805580291372
0.761628584035336
0.776142618494882
0.733566963905408
0.773824715222
0.642582576631251
0.692079455831492
0.727753362335814
0.545042497981935
0.692302813499172
0.655409449586382
0.606596166888133
0.53143236603385
0.300040948400283
0.698082944950738
0.799747224684913
0.881109365440852
0.742548319466437
0.489450825223222
0.76133120621146
0.730389246455501
0.793579158525045
0.632283385239799
0.782318744666564
0.740273686579242
0.673540613688186
0.611441075490084
0.854450853517191
0.443352195876418
0.550151995306009
0.78349786722413
0.840965716829728
0.893434088521767
0.433312613747835
0.537953104173598
0.575289874705592
0.32987542876165
0.845057463667794
0.704590582276942
0.624957620583186
0.675632445101012
0.52436546654157
0.698318251331075
0.704982461351457
0.713367230453917
0.726644247888159
0.802751814087583
0.714144863047848
0.780696855907257
0.649044349382438
0.548485754166144
0.641110644382122
0.583237536619172
0.845352273898984
0.813079582435786
0.913750427950522
0.81393252673867
0.746529060815804
0.706371280560715
0.896524106442055
0.629947194482488
0.845672320787649
0.529396152535235
0.685184764814987
0.744283686626798
0.492294229339883
0.571237216141624
0.83001235341762
0.680356228630463
0.898893319013708
0.866660146645282
0.74353517595664
0.634507921930052
0.822375148733533
0.876783233472708
0.374788741915725
0.817266037891254
0.742734746841586
0.707056012737058
0.544784916453053
0.486561995974306
0.641852888382858
0.796368556094532
0.749511499948483
0.714087315250906
0.620160907045471
0.646199648262403
0.846153458966906
0.81360985005325
0.41986156401279
0.940411888940552
0.812845536007346
0.832265598783749
0.652856044519302
0.746880382611872
0.771507319462567
0.545824119879019
0.830249564681339
0.815536874121158
0.799133367672607
0.728844134709364
0.802953510491309
0.772674882441786
0.767260802884584
0.771322202425516
0.829689968181516
0.650260031842462
0.588440757918696
0.721090032054066
0.809818870519486
0.78278654897178
0.702396597991082
0.868970821297371
0.805954079062807
0.770049877497704
0.736255587547323
0.739119324141239
0.692219363243509
0.711821926217714
0.874856509161245
0.70852799387154
0.451701381774761
0.748245133274442
0.842979342564007
0.697361053421206
0.551757732108658
0.680194747882635
0.667160418384375
0.598218549031191
0.564286136533146
0.698425778196152
0.772721213139086
0.82562672134486
0.56340238385525
0.838927287845931
0.767540279398683
0.667681706248518
0.862591665214333
0.641254486483767
0.670855081500096
0.515812629958416
0.861549646560115
0.902361914339122
0.727216813324688
0.739908168312585
0.878132736386573
0.59762356566432
0.78952382238444
0.824915346843027
0.615039452996601
0.730616898544677
0.870182502124798
0.75207919105649
0.90601370129611
0.788406159537067
0.648041275506126
0.790447601260393
0.87817038444272
0.768196635005174
0.311832694932826
0.674624449691914
0.711936134806078
0.509482273696429
0.78255070221046
0.547839068644928
0.872798761884927
0.715019341027773
0.846124272604799
0.635968954357001
0.804557385428133
0.707708988496454
0.762576113097625
0.960914744671603
0.583929993038231
0.73893889514704
0.564456566430776
0.887094817845573
0.739474108155365
0.715073038073639
0.617551839277029
0.784767003670349
0.723930100977082
0.912366772277243
0.71091324740919
0.739834716551272
0.482035132470595
0.760488432865286
0.509707486974424
0.60138739989735
0.708139788629377
0.153706621901973
0.821539354097749
0.784705895815483
0.615696683744464
0.864438344224056
0.831947533594676
0.888630294945483
0.803939685894154
0.649858846651335
0.757412635367923
0.874491896919619
0.740333985894108
0.738651882094429
0.790567334801631
0.900725316547271
0.842183134323169
0.72655208472335
0.833375221444712
0.615056953000946
0.784530188076651
0.577688470906322
0.827741929685343
0.867756504603016
0.443776335161374
0.961640801166772
0.778934405831275
0.813655979403264
0.696838230685435
0.27794351538153
0.808347286292147
0.739836043646435
0.783483217228369
0.816376002433416
0.876833592581509
0.689338111433573
0.629537016224186
0.79914434472112
0.873437124705074
0.56915851305647
0.672052820134233
0.772833536495308
0.873994016835949
0.83168956563896
0.263433657541568
0.868754121930893
0.557052934397651
0.87079556283724
0.805416944849929
0.859458225715369
0.722620854211886
0.833196108334408
0.786447004975994
0.791458997636853
0.796542355168557
0.600504753419409
0.882968256247771
0.811222351529926
0.727727545884697
0.637597662272004
0.629400915076625
0.55838433440773
0.913503660084436
0.504794269248308
0.829521869144429
0.65137030357159
0.587690046990785
0.838017685566278
0.820799126757336
0.74608543434853
0.817763078656031
0.882231203270798
0.769961745638511
0.853586866175072
0.815582019341354
0.530536336306665
0.739064371964414
0.393285109972549
0.758374572301834
0.831544074902089
0.537266478686661
0.77033184267184
0.813282459393906
0.793400531420089
0.630905424365187
0.79993270897818
0.939148264762005
0.883820311877681
0.597717665858116
0.754451902853875
0.569795089408077
0.915012091126475
0.706580707084708
0.757903252005283
0.505510947180886
0.62054652658475
0.789868217342625
0.491613396456423
0.769120424248636
0.769298404687098
0.719500919601809
0.908315536752683
0.854466858822804
0.838850890471105
0.481599645059569
0.67870565050974
0.869817449662129
0.890320955760684
0.679452142692998
0.719574403928234
0.899498925702704
0.762929700457532
0.607744351409504
0.864648174184663
0.699714665037106
0.890743448194367
0.645246587467909
0.837350399791198
0.828998805673414
0.490241720523362
0.732330850426804
0.896273330868093
0.689226318286392
0.879416287091734
0.602070380480094
0.764645088791304
0.655350100187562
0.587596342948097
0.282602933420389
0.685119419301127
0.872526333227444
0.755959071496014
0.821632658645563
0.75788544515263
0.870354276086475
0.898164866422745
0.804783969342981
0.669501888259291
0.893701536602815
0.868650597593109
0.834406500352944
0.903164381634845
0.39165393079507
0.787767256886625
0.676544526251141
0.644065306281683
0.637640981646545
0.7452435565644
0.466802528947315
0.874649319551232
0.695994228714574
0.821958609641943
0.745442673939345
0.607480489303141
0.873749692894722
0.720647111860393
0.546893061400164
0.740990045974493
0.814093044082621
0.588378187179382
0.586007278999706
0.523082942325992
0.810649488336578
0.792366250505737
0.868985235898583
0.59652730749216
0.793122973392166
0.677753231420123
0.461422559792728
0.678755374944219
0.853681500576851
0.786272819527146
0.448304392714057
0.774467215038085
0.351182360569399
0.777647094520625
0.872107148060074
0.78291908896864
0.683074599752113
0.796538340375725
0.806771971611212
0.682694904887436
0.755606841053602
0.671173055109363
0.619793598876569
0.692283798200546
0.734879743281631
0.903072640287715
0.7088272138719
0.850087950589959
0.852948013131371
0.887266599147689
0.639085157349032
0.759695447511158
0.843507413055889
0.858239302494787
0.771056026012507
0.832981462016913
0.545628370980741
0.710233281161608
0.768124334750732
0.705065842469406
0.67864163367487
0.700716919335032
0.847431519586401
0.919345131693328
0.667632612133117
0.837987551687066
0.828137051996928
0.522251008913353
0.777963616599172
0.83539928060028
0.763184943596047
0.927844250192156
0.563361537608325
0.805936965307482
0.833130134397357
0.738130580881734
0.878433897890606
0.672345937102558
0.693186378212772
0.41893985601553
0.773387560962725
0.810027217230406
0.569780539504302
0.624036689262995
0.804140724779164
0.857199736642147
0.677758713091955
0.816215656251256
0.82919761491235
0.821556553374719
0.742544278567173
0.784207260455611
0.804631293977438
0.819171643936659
0.687329259983924
0.713564385002013
0.858192930756861
0.674159093568249
0.771300942077772
0.909850370782352
0.514235909995197
0.806177074231695
0.804663577431851
0.593004868851232
0.814381984322072
0.758108978420492
0.747146786105586
0.657705962169911
0.661845658184172
0.675933352636199
0.749733675881735
0.582148689636708
0.51100302745025
0.501354292820348
0.49361244360443
0.799112153490898
0.780339899234771
0.623862794666447
0.681846292470148
0.517223908958095
0.853765792314391
0.80716654258612
0.705028455082911
0.580484767514616
0.92863402129623
0.765937391196954
0.815582959730184
0.723258654145957
0.778459433402703
0.541158775512483
0.57255880921189
0.619371215560544
0.851895976082827
0.619586176907236
0.400056648548452
0.705829480056041
0.898909604513907
0.840904506568411
0.768477107491269
0.722419348095165
0.787771368201815
0.65304721822708
0.886882742517655
0.632104528204262
0.803213020133015
0.599769755456607
0.82246961673548
0.768356865682237
0.801740291691376
0.812533928900673
0.873140578513353
0.555169053501912
0.870644195177915
0.76525000106662
0.490901891741511
0.577273641173118
0.555910789572242
0.6852978398726
0.558258383830473
0.514792787309314
0.586066740015717
0.729619334738082
0.860578364944202
0.655058200879776
0.858687857893262
0.619169077700108
0.556815572199415
0.783600559911701
0.742375542353482
0.917812045020834
0.670964211752136
0.431486530762068
0.708700253189552
0.667792360685697
0.714167562301781
0.725057958256243
0.838908345390922
0.571567800837721
0.812714643572544
0.556862387067306
0.809629483839795
0.657163830854529
0.793586683217888
0.828186305709267
0.586564371061083
0.682328126296067
0.855061476834041
0.670108602314119
0.662259146962296
0.73027241945693
0.783757610391737
0.587288543229805
0.665795520069435
0.82528406789975
0.862737857547094
0.703447509845568
0.740939325417482
0.779775359115662
0.734018586347301
0.652054824092434
0.689547336331694
0.711655390984017
0.601881665155339
0.918957750190626
0.768915732629468
0.755766683122927
0.609785769005007
0.844958684771071
0.804449804752
0.935323677405866
0.753236355044485
0.483925775075723
0.556458296212364
0.565377464339005
0.635583713680705
0.723451971318636
0.762639557167295
0.794944239131404
0.716345336792113
0.79447244051002
0.563698492520777
0.774511285517475
0.680504205746887
0.851983460587548
0.672876684179676
0.679688274527838
0.700683549531026
0.407880099350657
0.702819670893313
0.512435722892481
0.60790976629964
0.6979773591503
0.778198458667486
0.857370732386092
0.744764909130146
0.670570290981805
0.831606325037981
0.824943134493864
0.846922610049402
0.673359345503316
0.766390437357284
0.575705606711492
0.696430798992965
0.52913975322634
0.895681276937576
0.697943169859421
0.804675394651887
0.657358726885229
0.411199099513927
0.573964911719843
0.528378395407251
0.739666909406859
0.604307244120577
0.758175557428859
0.861157173674162
0.420215355656994
0.752842186605638
0.597031926539226
0.580395692005554
0.762438585137765
0.492470746655669
0.814424564324067
0.841065195691806
0.471836301106008
0.749294695615903
0.789242583875696
0.703693672182974
0.650650542638932
0.682900719523179
0.512383715640771
0.479540243745239
0.696348813765506
0.783436994126075
0.53485327069244
0.611361961398043
0.79512021286342
0.597373222657883
0.702613622790711
0.611296011964225
0.845450289611538
0.879166653667482
0.601623155434907
0.700670077718791
0.825002285599423
0.678130771143323
0.578282956601406
0.786292138552391
0.69361563665586
0.716631006775036
0.667028830056746
0.86123798498534
0.674312080328197
0.78977472373221
0.605859623184771
0.770995572416796
0.746539052596064
0.86386637963341
0.498738350644801
0.929798255930795
0.711334815836499
0.916305905361267
0.829542864262856
0.779870982815307
0.716178949672539
0.809614320738598
0.593464832764803
0.779758167890769
0.705034816904893
0.873181690273651
0.525399830241004
0.608293558635985
0.403307384008332
0.505845615420988
0.383125695321485
0.822434698438117
0.398952496484422
0.91433694969398
0.524079226525631
0.693405310785859
0.556979799079115
0.704290178171718
0.781796460920983
0.818297738258505
0.775530926692357
0.579117983400101
0.750194405746753
0.572132079913947
0.506235232141536
0.836181445919529
0.70406626033733
0.84528233876503
0.8203306486916
0.623297897284358
0.78566238133202
0.589940451098319
0.869017436296261
0.786347576039883
0.660104036257521
0.654118263655394
0.710601386853184
0.762808322906126
0.708793966638571
0.876039756527218
0.837693602998434
0.860397230608867
0.797140743776365
0.749603976620487
0.697815631521093
0.6405728045167
0.403103809594722
0.716950656859687
0.766939016252453
0.705827946297776
0.819187252435869
0.651404290233195
0.494713750915521
0.471912854030608
0.770419112768426
0.819067999472485
0.818879310688212
0.369196681196264
0.519063728881668
0.787973439980281
0.615672948385884
0.682044223775745
0.777270029905344
0.639370495478593
0.862977436857895
0.903339894696702
0.81714355115401
0.720754270763244
0.856166470418199
0.800943956954662
0.836969905587665
0.535911269443928
0.760807647589433
0.841214835500053
0.569328825585593
0.876692391521502
0.707139318092575
0.759697413365111
0.715127058061336
0.743086641698934
0.551107988858423
0.796712336614531
0.780015726749132
0.798970654897803
0.809558728194887
0.404705384195073
0.791469554505149
0.485348749408364
0.735538769787408
0.821875704301105
0.423596292677646
0.615476792510246
0.864821630381348
0.66497225278371
0.711309116675197
0.891727502073301
0.703266671284429
0.724487129945584
0.792933609072426
0.536724300990564
0.495350155932519
0.646477226675333
0.581528564689029
0.518458797401426
0.840348523696592
0.672567606895675
0.849938351479824
0.853560076349025
0.863684074986457
0.525403922301639
0.609774339841121
0.809461314625738
0.749247670831602
0.669700036300706
0.835727386673823
0.66879100209335
0.789027102500302
0.88426783326431
0.588678532337968
0.718659294021818
0.72364818416881
0.850680335556373
0.715258522169996
0.688350616995789
0.756105341770158
0.730258002493217
0.796309323546411
0.818810112439226
0.645582182322927
0.697502949257068
0.832149435181575
0.871767418097619
0.537960252719956
0.684072043188813
0.725824284995281
0.821620016089053
0.634506988810719
0.757627265222526
0.708761100667121
0.806299392140013
0.557000867564628
0.729152434553954
0.80260155217889
0.729923037207896
0.630309682231197
0.802172425316278
0.679414251029817
0.795221581509868
0.905149908348827
0.615628140475791
0.787214375047589
0.429251928504382
0.766524633156321
0.820796913911606
0.606070129054248
0.815508000931231
0.662893220977884
0.858757377907105
0.817257893209805
0.861692230932507
0.845656648414379
0.779036807338609
0.713013630464897
0.673434144111762
0.720234285561548
0.70126033170829
0.789249231852149
0.746380284501774
0.703388825948009
0.958689700029158
0.949692883933714
0.711682660995919
0.744920867260779
0.655463090634991
0.815320659285065
0.897115662561393
0.867163785114732
0.806576077289044
0.879808210213688
0.676937609833054
0.825873143555912
0.765106033751587
0.701703060849884
0.762988826664373
0.880262247737626
0.611748944096558
0.483595334668297
0.368836336568501
0.922381971610048
0.849446940971824
0.694715883604943
0.710250733688745
0.382412298077203
0.695359269392647
0.640149203602279
0.623028563105431
0.52299974901539
0.845921024446773
0.794782009277596
0.669154606702103
0.694181753538234
0.602607971721208
0.621602077309664
0.776882580996719
0.916243448914525
0.702267641965169
0.847024588501598
0.907613876514688
0.725340210132409
0.533988740340445
0.788263107554625
0.701202869247503
0.825727370133736
0.632688669495197
0.706050550767532
0.823954339998351
0.709673189914725
0.74477605952316
0.7705377763199
0.752265170762314
0.924887480968309
0.639481468145051
0.486966924938917
0.51586241438542
0.651525597754005
0.840371643914262
0.853064195031426
0.494191156382183
0.734615655505346
0.891305844782256
0.741832038231804
0.654916467832661
0.736091445423227
0.661999298941555
0.255104753761222
0.436012245905712
0.683859398116309
0.56344145143701
0.684889445869962
0.868781426827082
0.616104187581744
0.755005113004452
0.564539123383548
0.825532939387554
0.753007950789903
0.742116997251996
0.580656692495651
0.415418461367721
0.791328810090658
0.929504422762291
0.742020317382304
0.647102792436458
0.826122826154091
0.941214234494886
0.719335991100281
0.696958352898366
0.753902651470475
0.544124049466898
0.7560123358694
0.707450198827885
0.558338127831005
0.900686711593069
0.54658055530079
0.585359887488979
0.747428390189242
0.471091711586573
0.771343105351837
0.907712159272331
0.677598214445596
0.81591824360602
0.746458860019002
0.742353155999801
0.720936561794278
0.788671781769763
0.565664919239069
0.781542750422672
0.623159071903826
0.483436334898989
0.54088267987777
0.638803670118523
0.834339549780618
0.839437090509591
0.585482471416531
0.709971067927078
0.651369519546292
0.82091185938121
0.861847704032608
0.637842361770544
0.863842541515184
0.895636471916818
0.724628129485363
0.70473442064388
0.888715974741634
0.719640336790672
0.679193006555724
0.903913169949095
0.548889292457892
0.700920341916423
0.907543302680969
0.520907121571985
0.554108081662222
0.597210528940182
0.822066997350278
0.464389151482065
0.499909485613225
0.863401096692304
0.700172869113702
0.847672408044693
0.715058664544008
0.847804987790708
0.74118480661665
0.816501372699069
0.73907770104059
0.515169503537437
0.61770130981501
0.576655396817541
0.7480810941052
0.780274112871142
0.651720952281133
0.591124356234735
0.716690092205205
0.616853468697782
0.658753806562645
0.762224158134551
0.825140577839397
0.777442123421876
0.799001867805215
0.514215285535189
0.747523787568722
0.902626661355834
0.829859650314814
0.860339006364427
0.690118883143997
0.586408483975972
0.541406282137129
0.320943425844704
0.699013639825276
0.830804545903738
0.832789885766019
0.76170349285591
0.90039060736754
0.633103281743063
0.681107464826682
0.909333894587376
0.820754487783842
0.836955124985681
0.754059883578379
0.772221982103412
0.731488704153902
0.808776108576446
0.93140014391066
0.801760394461328
0.473681148813486
0.7530432032858
0.866106046103735
0.728883276835135
0.698024290999022
0.82594751535108
0.295064631938644
0.80752985821593
0.620458370106515
0.538703618062512
0.86822076728151
0.939548117378491
0.905049449941473
0.639785059383491
0.872860345138056
0.887715407821971
0.733038005505701
0.877931588190122
0.862460884304415
0.820921292437768
0.872161416148004
0.664358340173796
0.702707723637483
0.763228354297487
0.865901955501174
0.841164456474608
0.586311964071489
0.743871826035391
0.704233429375156
0.654811858671787
0.856977716350827
0.716488405228831
0.862424387590222
0.685892166792066
0.825423806041363
0.792585132652922
0.922638330550148
0.479600821057085
0.611484810752845
0.866421173702917
0.774336415306511
0.791000228498357
0.860348257106954
0.609665847306425
0.808037263625691
0.698820962366069
0.575482015583898
0.727210994921073
0.487276968059102
0.635893363959405
0.660032073863526
0.771810552716359
0.787950306906772
0.54593634602651
0.758576289839048
0.581962400259596
0.833125370416344
0.778949347644431
0.710740090982892
0.572305806679381
0.635886510093744
0.814040896541497
0.407001553520958
0.523385064203456
0.790123339509803
0.698863343432796
0.362749371355142
0.622777217702677
0.903222834738315
0.744753562081649
0.79332585597006
0.653647442733238
0.719080607036055
0.856776829553882
0.91681267040999
0.855733529803041
0.769669933718329
0.900170833803853
0.75913959761878
0.525513533490941
0.591893844842465
0.883929069214226
0.834536091115505
0.726278129679719
0.570140609814438
0.876693774160532
0.661903573709201
0.606024808219085
0.755057927387463
0.273371400252134
0.722724389886962
0.842025564017786
0.664831966753594
0.920765190705461
0.630058990855859
0.899752537763174
0.73460379576537
0.865251527301177
0.666841991701796
0.736569774403245
0.775835790744168
0.892576969004558
0.620247007661561
0.78439159773
0.822310505345972
0.581476674479145
0.638907229500306
0.458673089002772
0.827389356238785
0.878384886528276
0.443692755516644
0.663680402427565
0.744945320017089
0.682254905668516
0.7623148610497
0.625326782459755
0.833786021241425
0.641608787279617
0.755542396981187
0.657856068046762
0.765317704068289
0.549026289957477
0.835378500338181
0.481137557624747
0.839974210949713
0.778145575237462
0.88184616027171
0.731977033352666
0.812502760879974
0.55736019756666
0.731933359316941
0.516793248828599
0.663072163521988
0.732704982262699
0.544608916841567
0.671056558595654
0.782506449066463
0.580639302960427
0.821388790638662
0.910218305741946
0.813605830437402
0.685373983482586
0.637261118158726
0.743436655723754
0.740617914630728
0.755531377186216
0.652634256028494
0.585261965101966
0.650336799460674
0.717408715968424
0.668292469092377
0.573984433029276
0.797573857133673
0.466106323015572
0.390314376721796
0.69316502050847
0.485186624640921
0.790459127731669
0.841507611453576
0.601537446894481
0.525561377730099
0.863804436130693
0.80046337736717
0.593690403035434
0.783261440643428
0.810142864343141
0.910592341413991
0.881910159240476
0.766961491500908
0.658773084658258
0.714102015209584
0.527257457718814
0.814027419001784
0.86800667730608
0.830840835304106
0.870513612694116
0.767904159847515
0.869661593268464
0.891162070346757
0.875604533998811
0.851945638666666
0.877018907916804
0.682146201702674
0.594850983409686
0.494930728049434
0.666978524398264
0.693279422260638
0.838495621877054
0.513044812859871
0.734832949752781
0.812526728830153
0.773416449013299
0.778037370639656
0.562657607859298
0.756124647175481
0.53972763768671
0.71838198715756
0.71311860099786
0.705755151214465
0.841866239341752
0.892142501570793
0.727352256087965
0.823215064804461
0.385601186724519
0.792675892172722
0.607783105634322
0.624824498193247
0.565685512407432
0.843562871941995
0.629438689216239
0.892344779678861
0.589261442594933
0.766682004655043
0.707860139595988
0.363667646973643
0.764215565534781
0.834177878560653
0.901023664969943
0.735144883870591
0.263738611704623
0.702118651309979
0.637561758579724
0.728106024123976
0.484199107349761
0.876709742030012
0.87624820704858
0.523986250885372
0.848974595393074
0.621606930841066
0.625672145036602
0.867957953519644
0.799500380055491
0.744418709067499
0.638223336578291
0.77782637644672
0.888783514585028
0.838390287677246
0.479565077751225
0.722997450867512
0.673876199234566
0.773982807919357
0.609020832919935
0.871941123493867
0.846844022432637
0.485543656209367
0.67850764440568
0.904358299332687
0.60121419874542
0.644301656321105
0.538593852499969
0.76596490606613
0.80209460327411
0.868278236143144
0.643589116624464
0.797909365096748
0.669051657759543
0.747234759161823
0.900841499861161
0.754273717458726
0.521863694832697
0.838954227216912
0.883582651852526
0.721999258431252
0.730674167497351
0.683683877859093
0.968651638483645
0.884853220628177
0.871259968529092
0.759500550004571
0.76957717672947
0.90757346638068
0.707932725526921
0.679981233661386
0.552054157704936
0.893557006178248
0.63962686492593
0.930380980298727
0.506400417148678
0.8160700210811
0.742342557865532
0.450553570423164
0.697712982510174
0.594498992407061
0.525435524809476
0.783988012820622
0.898264394298284
0.880199412982231
0.719573506721593
0.753945265446509
0.686906391682232
0.694290940977078
0.73693772320594
0.466305205934929
0.563273243502927
0.480460728221384
0.380948352000706
0.814223094868786
0.89510333717508
0.526907853365585
0.8673744928689
0.660205038904852
0.622349512899664
0.822924933769592
0.880652401175869
0.839861252767422
0.820073186276291
0.846893019732784
0.859798455362415
0.827786966213332
0.691111712958787
0.659726135473511
0.639709684376464
0.747647003242646
0.932867112338863
0.894982834984789
0.76035013555036
0.54367872579272
0.504656500912579
0.765634852941484
0.585967073691826
0.818337729818943
0.900096772931041
0.727083138550308
0.834671862993748
0.600205455588546
0.644058422907098
0.56968798006455
0.745947945909113
0.670395073402658
0.927414730922514
0.730205767607479
0.894186501787424
0.816007453946786
0.51479918365844
0.477257680542956
0.646522009102038
0.649248420696707
0.564297945278038
0.77549273865841
0.792424556306444
0.649374572771493
0.644170709584724
0.721171631666387
0.900240466013492
0.501749749275358
0.773847575933156
0.619075766457054
0.845543968945051
0.683474551316733
0.834335615246287
0.753875621330461
0.706084705749412
0.802816936210905
0.547814701630366
0.64433155619728
0.853794125302273
0.742954708306626
0.803458227502073
0.7488001036791
0.639466138985226
0.77607514713268
0.778014107613631
0.744561477233765
0.488403067994027
0.682726406373278
0.803358127824914
0.717779207932274
0.706362466893604
0.91964264270703
0.736231784333427
0.668682777076681
0.831835000200819
0.720024498880406
0.831156222157036
0.941409661683453
0.644022840512069
0.866319720601194
0.405367813164493
0.717801019435376
0.931845291000233
0.868952706633318
0.734610517568593
0.580945509348846
0.800500306908546
0.709608647193189
0.710841390256224
0.751939775782704
0.796073744750494
0.660362943659152
0.721989729815581
0.858604325356961
0.813574561523824
0.883514185679078
0.437163868142372
0.534394499483739
0.743591963368952
0.90313020795163
0.741039771968837
0.831762867132523
0.664605718273826
0.803646781830648
0.777155059731392
0.693625152060252
0.628054152408564
0.798639778376599
0.837342920929758
0.799098274056226
0.859996236643677
0.640033085627086
0.685404792819375
0.936931429844706
0.611836109111206
0.779060812376981
0.578671599408196
0.780350899556686
0.701897327828381
0.887189827806116
0.844179736925898
0.785489037811676
0.79756937976164
0.720454147882675
0.618620660338493
0.894109988618493
0.857353404727451
0.887532609897796
0.634875650494837
0.532755271404831
0.664350741123358
0.800962665138974
0.891900829534778
0.82559587095907
0.28122790473597
0.811522661351256
0.811501797869764
0.793323531417077
0.586301555049408
0.947589108250291
0.870915773045952
0.609700806315418
0.769330629670688
0.468272428226811
0.736971191281186
0.580172346757861
0.635907416035819
0.444189498221322
0.791428668021661
0.547452481529085
0.562993948864996
0.592206785353357
0.731174427742575
0.863455424598385
0.770920220848507
0.84179568775869
0.851685704383365
0.84685595015311
0.9251104059435
0.703601407026812
0.742865094884082
0.470016251275175
0.763966559406455
0.807869413743436
0.630356190980442
0.76861834325342
0.633812857366706
0.854101311789124
0.687099377824173
0.923615496572133
0.386319843051393
0.86702352393104
0.471613027913907
0.64759369788563
0.745462791164149
0.682066869588876
0.839796289286983
0.548269430032345
0.782222835296543
0.717088345230002
0.793451275570725
0.817855773013366
0.943075748845545
0.636345243376134
0.839696919283401
0.252913780534841
0.745469777522964
0.391780269083029
0.766296201772657
0.686913394481306
0.880102906368344
0.718499270701616
0.75493623760064
0.539271097170254
0.706243515905596
0.745706767413389
0.615132436184211
0.775351451617525
0.611099425057568
0.861296075596855
0.603247328232796
0.894185039169097
0.826176001600942
0.929091352895734
0.667266888255174
0.692677074593082
0.858262477403082
0.553747288485525
0.806758955020375
0.728222220254679
0.486332566526933
0.722938072773682
0.606744264729288
0.809893904410078
0.82033198849038
0.472245854501682
0.706813000545612
0.638143085173487
0.556113011782826
0.711283789180598
0.732753630462926
0.774682734514466
0.731309274186448
0.651703206029493
0.865500494176274
0.693902549350849
0.876606665491803
0.786996958620937
0.630084800402101
0.564495098329528
0.772082171918555
0.770284438230044
0.671482848748662
0.828329498680558
0.607575085149492
0.715338188833292
0.969179433402218
0.735869686969082
0.933424797778795
0.634111852713766
0.473355105743025
0.757103321504231
0.840779355188431
0.370373606788072
0.792897046681391
0.583314249155686
0.762273914623663
0.745685395232495
0.746591941401313
0.73980324763661
0.702176715750828
0.933933100154174
0.813818109756066
0.431963822245537
0.694345017179444
0.803144843640511
0.928614994158911
0.662842024637324
0.787327200302796
0.686857889787607
0.727709251368144
0.828615939653809
0.665752880012072
0.839900327092001
0.886704802785553
0.542809048593988
0.560869464082235
0.618141929112107
0.829921575730003
0.559173591726173
0.666989703702829
0.571443222976464
0.756116542088527
0.862336162931672
0.81226558640637
0.784254145227843
0.698340414596548
0.798647205059303
0.799036725502449
0.748884405486537
0.90616637377657
0.781315773022404
0.780737258104123
0.517607603401322
0.819413465674554
0.96575190844705
0.75838007072313
0.448969586800007
0.680895649067522
0.680772693703988
0.873570627792264
0.739769036649413
0.778233581469394
0.675564760929818
0.81987425916736
0.702460107078786
0.536968994736014
0.814962583088071
0.754512798649997
0.764795720422733
0.503815663294083
0.574886629478684
0.83403206250195
0.668794924508386
0.540489685529917
0.69680642728535
0.714396004355709
0.721065793269642
0.508406745205963
0.455247908262351
0.835707547088457
0.631871821933154
0.70038836929003
0.382201988948298
0.869707132771779
0.792486115916
0.537917408995835
0.587533057131843
0.552021335132706
0.768807177829197
0.542691423765765
0.780528620532539
0.720028322470943
0.806415938690956
0.542323183066112
0.459339045897315
0.608198269161923
0.387077587637417
0.791454621926313
0.660293814070095
0.538019290050843
0.867415737674678
0.773313171205298
0.665150147118409
0.668639827271783
0.66713096554648
0.793369077476732
0.428181851732739
0.756613652937075
0.408725467730473
0.698325478381205
0.884121756797746
0.484701646280372
0.920710111745107
0.775910240595917
0.828474141567422
0.832213570903175
0.800032555742536
0.685800576268753
0.864730358373784
0.921605764801253
0.842068072251267
0.888083191647165
0.887991542660026
0.563681523534417
0.742960469332297
0.784588909963344
0.838943345467465
0.547953253417743
0.844894464495674
0.684071578535126
0.790888878554101
0.815765355281712
0.858666807260308
0.574573924958512
0.380253497576266
0.689999585395212
0.548320289983859
0.662678702055636
0.750876710931745
0.864069679949836
0.935591184246287
0.826792704367784
0.845802930954513
0.950292305952323
0.586596685239366
0.816804499552976
0.754681731796448
0.624357657034458
0.880793283516375
0.729084062439879
0.674198892512393
0.420214112768415
0.703774275763839
0.626841920200842
0.653968254926246
0.778703944185897
0.816681395480203
0.678104789317141
0.948147990218259
0.651428121066818
0.594790299313691
0.775616296656617
0.821386242716421
0.871467671856538
0.825788984206961
0.859718418872977
0.572202141259618
0.840579180159431
0.856024029941391
0.620500385487799
0.684036964630962
0.790387989164257
0.577082065784
0.911398843288974
0.672405276377214
0.704262370954466
0.68088759116512
0.603955319708411
0.697834771256005
0.821537972019506
0.82402031401551
0.523349440415264
0.650390191825138
0.741748689895863
0.846143232059506
0.728655873542554
0.566938351291815
0.826331919774386
0.893480431964194
0.870677536845013
0.877601269358244
0.834633490233886
0.857628548794721
0.591233057909368
0.926055294360525
0.361999323923497
0.543460166168881
0.879372610674601
0.766737213339532
0.65832642370862
0.824807070904753
0.815383172776621
0.725996484344614
0.665455071842438
0.685623407181313
0.415199323084703
0.530236322416682
0.575796501020017
0.809924884532834
0.677977420453001
0.842081295779824
0.750329328811208
0.902059147642491
0.684210492004192
0.676187135993826
0.577459359780386
0.725494832668976
0.64815148797254
0.862254685671831
0.816052432034705
0.639424977249788
0.711105787843637
0.838844155344795
0.809900602325933
0.666167040623303
0.751636455801912
0.79171814200213
0.795751473944291
0.716434771863625
0.731753331653383
0.861819466178808
0.615012405962908
0.647752147610949
0.882685883877391
0.842383598407418
0.79165626869208
0.389204963832961
0.873540609455133
0.716450426116857
0.765388498621319
0.638429310801789
0.843226670844714
0.417266601704407
0.879599339112826
0.748770782861128
0.396553368554373
0.718776313992918
0.684228429707416
0.922836882371611
0.792289935536585
0.530537864412867
0.530826820594886
0.819963837332641
0.711283034202476
0.782982645419962
0.880882600467729
0.68581812834805
0.870931630492222
0.744187295257404
0.764933716451895
0.910021713524052
0.716332049078927
0.516397755250073
0.779670703805679
0.665729786908964
0.53912460492711
0.900050958987103
0.718243860351677
0.687212728000975
0.773270538635376
0.783198244267103
0.411019604408148
0.551461457217833
0.830914795419375
0.814703723245065
0.811072020090812
0.746532752073277
0.806010058292134
0.828426022162887
0.699210494332579
0.86391383480782
0.771636245054166
0.815926160553874
0.874838482139432
0.83375544553034
0.829863590622337
0.844405596038746
0.770927907962453
0.798666813206085
0.773231840270917
0.764115003918154
0.643594950260731
0.671011192325595
0.807149011868063
0.767203341053916
0.603319820562276
0.812357085395265
0.639659697464145
0.840422371926911
0.625616116098897
0.867243198492644
0.553609426948228
0.79187487270798
0.809456806282363
0.732633066308591
0.569581590335823
0.662654282280997
0.866847728228724
0.730193357959835
0.596232035977444
0.659912017459923
0.49395842292683
0.727584078925431
0.871965734759414
0.880044371457504
0.650669723217003
0.774313886259953
0.847354242337244
0.78360516042412
0.849062576800742
0.724260102404805
0.687745573393105
0.439818905699464
0.794348870886073
0.675659420636528
0.855380442360824
0.756095973691871
0.269239691994037
0.638114760734944
0.800414967769568
0.633697697324722
0.695389519428076
0.765561240206246
0.797769935100448
0.704662356467448
0.708458176668872
0.644064197012922
0.363002920769577
0.636245618952719
0.610856786430586
0.84925726888598
0.634158949069857
0.876391002170142
0.849343060625039
0.856939662598699
0.796635654587637
0.888597996798732
0.594592178118361
0.548170906681243
0.781072093281099
0.982270647631674
0.725640014368948
0.785592497224087
0.637118050964573
0.695163344057023
0.902427309577099
0.410597342186106
0.820410268837121
0.585743958587542
0.675976482987694
0.906130437760739
0.783606736160119
0.678859970845631
0.796017176636725
0.814307388645351
0.66108302549922
0.707562151027566
0.644293954999308
0.867776984920092
0.710613691809854
0.772215892810692
0.794464561906476
0.628997073718714
0.789774010644526
0.369895939404929
0.731589258174798
0.646286304803326
0.524557536134389
0.387508525375408
0.934072598602074
0.887550638177112
0.757433920830065
0.821448475310106
0.677641886534247
0.789196214155165
0.677731344552103
0.758047681240334
0.539668712193943
0.691323164544283
0.820165785043949
0.808945682663025
0.85884932228544
0.313811596907261
0.769424436292642
0.827376888565691
0.826215541482601
0.777905549441535
0.731392301561779
0.822082676600109
0.874935028143685
0.734765800145983
0.876662217388851
0.725929363604088
0.69442965324125
0.790456002384237
0.486087298892297
0.873424281641591
0.553613275354604
0.749299085222057
0.776112711438663
0.797515274670958
0.823318472483544
0.750761300495815
0.723161286362672
0.723154311448204
0.82085137095924
0.73628049074753
0.416499691013936
0.746408414911404
0.815974084585297
0.526322362684414
0.669380167741497
0.87755480524915
0.844408646059011
0.728670563568859
0.72620088510928
0.501717062903787
0.709936608137254
0.629959634633666
0.651125500462268
0.812586894578855
0.837696405476941
0.649877966796587
0.663699346040778
0.891697808202725
0.643252369110655
0.662384046311722
0.643012022752588
0.738451128104274
0.798067248083242
0.589759441241339
0.832899636864635
0.874737965901099
0.6516836583878
0.725111825208747
0.472261633214673
0.650931153881828
0.906867530710386
0.734196834020419
0.719164851392537
0.791059114697841
0.79877105657126
0.821447818194267
0.847007607358101
0.737646947738033
0.740250596854709
0.902317698125932
0.57641297735105
0.804624266144013
0.578181719705153
0.709166199521687
0.767398357997122
0.388754616046563
0.664165739353841
0.845426743829569
0.829304232897419
0.823743346238062
0.750653006039141
0.742356750834256
0.83879273267443
0.635236596757248
0.810045838496448
0.710967555282934
0.81763451162019
0.758098823370625
0.738930534560954
0.722869298573987
0.89283238327207
0.415769107751908
0.892352738786937
0.599191279548128
0.55542817625979
0.718906181571372
0.662303265712198
0.886591365769886
0.79454288350419
0.533124398385575
0.440542622700961
0.844068792484585
0.808486720397771
0.70473346382427
0.765728067798944
0.715123728674852
0.916715024012794
0.899835291931617
0.809577999438075
0.673325523987028
0.504615635561973
0.508368520029828
0.74981854538567
0.783455654002902
0.689572752393264
0.615589508870848
0.795418485803543
0.51733807993528
0.710987915582532
0.522321750557091
0.752555579731046
0.780962605026108
0.503865623888478
0.604659648410352
0.855682237030703
0.711192467495568
0.511079617902891
0.889422583292629
0.646647886226046
0.826299018849087
0.755522572045903
0.597209025080411
0.718291300474731
0.434173342398909
0.889633102655761
0.727442432176575
0.321639364339748
0.518226961245399
0.771871320923343
0.535436557868713
0.854600228386265
0.680552982323151
0.545758320165826
0.595937332221963
0.608711368521084
0.770688815208859
0.649267338250139
0.871406541117936
0.900515552819162
0.720367996132507
0.871518343417912
0.819915207503882
0.448371496903199
0.752367108675866
0.8685623389973
0.749817265834664
0.799857625455743
0.802987232969936
0.886135101067389
0.939274796699044
0.63201679435813
0.744616603308915
0.425530149914855
0.502911150853072
0.774337665857968
0.823158579728043
0.784797589048453
0.656350937150416
0.816237170868383
0.401456576621322
0.915548505068903
0.717567777114229
0.801314688065891
0.756525882964959
0.824080651823834
0.798844298524967
0.643048078424545
0.45242808211693
0.812388746880368
0.831567945921751
0.556633356589004
0.676263229929346
0.559036323490628
0.79258223974733
0.879348050237443
0.603035324863224
0.86644766275504
0.501012074287915
0.684985659058335
0.874742850412858
0.525502077069133
0.592784895333661
0.623098621583262
0.392491101685922
0.763063067490951
0.447861207404815
0.60887440010028
0.720654206164591
0.908760386508991
0.831476174054685
0.512111064062824
0.69761726885095
0.81713562259516
0.587626303942055
0.54186829741855
0.848396834055868
0.566526439151028
0.736798272934565
0.641888938066241
0.858823632921977
0.617636739675427
0.781023253093916
0.935605149351144
0.822869866880509
0.761611094217573
0.625834115858651
0.781593407884252
0.670414941154033
0.801569946341719
0.693941589898549
0.883711294029167
0.844295391369872
0.683145140230705
0.858060635048746
0.656441577401504
0.821156397921128
0.895706229071612
0.548970141472565
0.765651563372572
0.697529405243124
0.792345061842436
0.768520267206079
0.91963923818612
0.812170994331257
0.876641524903391
0.635907382090172
0.904713051563687
0.363600592062698
0.883545123637477
0.474910275832981
0.496686196758139
0.866127800135284
0.841349188719283
0.726938593231735
0.696548134621442
0.675800997430241
0.48482611677231
0.564512326782199
0.669667274640224
0.693653928335414
0.833636506500974
0.553404753376411
0.589753730021425
0.632729064045541
0.934649461673356
0.701127149276924
0.581315461794538
0.528208224827173
0.701048714933257
0.697175662608491
0.548316662497766
0.553614952391169
0.630886742171773
0.624917713182142
0.71274990520509
0.776505915136
0.703565930197051
0.852567594734079
0.734622647926445
0.805646720551881
0.811267882043635
0.902151891117292
0.660099394409761
0.659997983398107
0.667586991951699
0.918955454439793
0.915275554767754
0.901624431177148
0.882806700457382
0.445220451316109
0.90925152767949
0.805071853526977
0.828865622342122
0.529942720933669
0.482789915253035
0.851674906403352
0.621254507123316
0.688341391881268
0.903323194848241
0.715115956732267
0.501391619141631
0.847011027608645
0.849967477217111
0.874120378429749
0.561507645175416
0.870769314922434
0.92790695673488
0.958937926032958
0.66322595346345
0.812794933999484
0.887614091110807
0.590914654360641
0.613418076389538
0.964244070523533
0.800602339262921
0.591349531516298
0.775080927059183
0.860728354906821
0.602774739980023
0.784344723461573
0.741355312306937
0.709183170790119
0.317137094024493
0.9033111770272
0.708183778096035
0.802885066400397
0.764075699043092
0.855746164533114
0.624560824439079
0.768204088611245
0.70728158336343
0.449888593864767
0.698103983099778
0.795222942974695
0.83692359740631
0.80705424304037
0.780681521062121
0.743541307503431
0.721566105147786
0.750831032825535
0.685023502685406
0.800924603360499
0.516173858965432
0.781499587597112
0.809115475586679
0.773137209067636
0.668964373710089
0.619478815995502
0.658974691845039
0.78315826310603
0.618825269337301
0.702728547572003
0.769972262808857
0.828744980861155
0.914482483778158
0.704048445486592
0.884864690239671
0.809834862038739
0.598132541931208
0.774604989069087
0.773285442014525
0.599713959034389
0.757312151204545
0.936142104554837
0.553530511230957
0.692645294134507
0.676299758127198
0.574395623984249
0.703716908706885
0.893618743491815
0.731969320278131
0.675982150311674
0.768805960080007
0.878495010569084
0.706072863873504
0.759049165980103
0.528350735425864
0.801913818444675
0.805764676993875
0.812408605542107
0.840303615867139
0.611539860707167
0.636835690154582
0.696513724756646
0.672048695449283
0.776545758453741
0.606831750605493
0.658194509480928
0.571752957397054
0.736657753183041
0.742201279609625
0.735433334621289
0.895348324048981
0.551013104646926
0.462537452234622
0.766176279879564
0.914173380797859
0.69649940698144
0.745709588369503
0.38712475938027
0.737276603740919
0.841001039039288
0.640444153847922
0.683761862670942
0.752590563576157
0.75115022863941
0.75449762545024
0.855716316834215
0.758681676072159
0.738973265022263
0.470784171595071
0.847423361633222
0.750155639988132
0.906613474809462
0.847813549057513
0.452040933715574
0.925213005633016
0.893473005130757
0.803736244793805
0.666521847738656
0.768562588762635
0.791332998027348
0.641511492242984
0.558353815645855
0.840890517415435
0.618847869295343
0.863422726204679
0.793776108671734
0.766872111683323
0.766824743439643
0.891212324070592
0.556295331279391
0.738160523848695
0.782018550377742
0.692291189613245
0.855363511963127
0.839495482534479
0.697318133289073
0.879928777767528
0.392098076306961
0.554471982814086
0.747797585287572
0.696502177790499
0.742152593257207
0.696349531358713
0.86017158480975
0.837215186227935
0.78633059862891
0.83098179826936
0.879271802678671
0.831488968605649
0.853143967950206
0.803323482984585
0.836569083913923
0.762280429769177
0.802853912771409
0.892550613680799
0.610257761026844
0.548185324508651
0.888852262482245
0.911536326329781
0.512733683598742
0.752257164882395
0.765846192676515
0.838146754671858
0.506070101002365
0.893013439730263
0.693401372990141
0.669040428856084
0.718183743485696
0.54648926377587
0.750020823927348
0.922827951151078
0.820979443624937
0.816592995544139
0.703336062306659
0.680700736069983
0.579800889711193
0.681819827089436
0.847904024396302
0.773819924519031
0.643209279459855
0.894944871480157
0.8419295101196
0.5455338743082
0.852322060340322
0.807750557832501
0.836175339667084
0.8022832856198
0.809158411239527
0.804680395088628
0.79448868184717
0.659889434878346
0.602975636936918
0.494085765318468
0.787705792160879
0.887305225996354
0.793815024001108
0.614825091988312
0.86974291961416
0.747090049523743
0.567675162470911
0.88934647415757
0.515435509341296
0.642217710200153
0.618864256244366
0.762695037113809
0.914076492246139
0.818811815584979
0.586530441649854
0.647805569429142
0.875757623303812
0.596302494430447
0.71159042607405
0.874767187559722
0.398458971423076
0.650704636172716
0.853026881004532
0.807149658938517
0.479072921706281
0.804419965550037
0.454656401468389
0.707007350326714
0.689523601381789
0.758015570717502
0.53180157359201
0.689511969270889
0.64692054662827
0.650187468477983
0.864068582789658
0.599533293603887
0.862608201910282
0.883552619428098
0.660125589097565
0.873085914429893
0.562062454118575
0.432504921118749
0.621769089099233
0.702437140186465
0.507254848491406
0.640578939539831
0.867265678241924
0.573909008513028
0.443294535449151
0.805187717980438
0.583329146480503
0.630394063863979
0.846187305163111
0.701529106516995
0.608380161759139
0.717271448980491
0.783812337382397
0.940942557149197
0.825032994162526
0.586401677970011
0.554359238574828
0.797534231568692
0.565120745969266
0.883526765534455
0.791482161104084
0.681527464495786
0.624612395684785
0.68426014438845
0.665144161114953
0.851049356972978
0.891835857383026
0.734215261741023
0.848882428082363
0.852249531076186
0.597482289514944
0.80779341049877
0.751274055435103
0.843622492777347
0.679947259197018
0.613498220711384
0.565867330420536
0.772588896330536
0.778594443139487
0.79743434942736
0.632213675680893
0.783714358831812
0.773038963503644
0.675531158067763
0.897249372031342
0.703112279771816
0.699456709346762
0.816703120785176
0.789324776061973
0.52130836829585
0.751341845418221
0.532518875180264
0.600586735257072
0.890048507656925
0.621094333574767
0.644344514080204
0.471779586134191
0.593985257879213
0.640990825197371
0.867608923112267
0.718170779824403
0.86473150116767
0.759016978808608
0.538469430183404
0.706312832047558
0.464130964164391
0.676930222677766
0.754331245696329
0.76916284670978
0.68085955214129
0.726919511679601
0.835803118163012
0.739710013550807
0.570021712550445
0.686775504766127
0.687780465383676
0.509987587583252
0.904595075259406
0.897941342108606
0.59556088923272
0.894939318001036
0.740532314775542
0.814228035026616
0.453538557151254
0.903185760274447
0.737907417787563
0.476062728724023
0.41592000179049
0.582493617830465
0.668518559101979
0.770536909632554
0.920236294922429
0.790165288813556
0.752798627800389
0.734285663516956
0.747335914498327
0.625862921681254
0.761903740001559
0.854734041325258
0.716873776239294
0.769465494398324
0.643964134594005
0.880767394788296
0.288710701860225
0.745108848750603
0.802608348440776
0.667133230650918
0.653968450530121
0.779929716724853
0.614366711964296
0.857330642140858
0.737302512859193
0.784107325812566
0.727428976936316
0.712904361528489
0.74560723645689
0.942597242348014
0.692935426201761
0.685615633203335
0.605837396114041
0.877518597993565
0.643626677790895
0.86449820588355
0.552679570173783
0.872882922865659
0.624761592283256
0.780958475696668
0.678356740749117
0.508318809810683
0.496744290574961
0.66727602264784
0.687446483824574
0.831103316101907
0.717239939647678
0.815775501856476
0.719887345626931
0.712316688795674
0.723707040547014
0.728474246580379
0.901146219969749
0.737922354680268
0.762006028065084
0.656255282154125
0.546202711402647
0.691252620182518
0.620625423173293
0.490182656594244
0.32342396940407
0.774483483490584
0.826637246053596
0.646420737951411
0.799801324350271
0.964076092385909
0.738634737565464
0.642930037120065
0.699791177012429
0.654323838509388
0.619648529905878
0.783267674912069
0.653848159266966
0.873591329315027
0.894818447692228
0.889621169796772
0.777798042318687
0.577055822511559
0.809593809431515
0.572305820815437
0.848035208891415
0.845775663845227
0.462339155330487
0.568027796996106
0.89964292477273
0.652218595146425
0.65840119463642
0.800284081469572
0.754145235410877
0.715529894265195
0.712589506686762
0.911854683648712
0.647669667683063
0.468667077677454
0.902727716683668
0.559244456632543
0.853142693448244
0.863744568277037
0.531992613545806
0.72584876225884
0.670864945835581
0.811668269859607
0.714352043121197
0.835243380088887
0.497089291295276
0.60177303716618
0.751573800400986
0.598552783250268
0.915295896684588
0.746908916516703
0.876698161838258
0.869194172443213
0.663141506120452
0.677381077768483
0.683173331990694
0.864295108529218
0.852166396315794
0.979514061202024
0.950127194829512
0.829177134478626
0.795330932011135
0.7345760308635
0.48670608267718
0.727653431362119
0.768581052968118
0.830954915915234
0.842881081385009
0.703424614111841
0.754711743657583
0.853503272970669
0.766178109242627
0.597086926825999
0.724781521772579
0.675229828390979
0.442307211559234
0.588554814874177
0.797715251064245
0.736114559835487
0.894165540471879
0.757511392114413
0.453421314371448
0.660750669049129
0.87892210564308
0.550242836538334
0.789893765098461
0.869048099997741
0.615976828294789
0.786443056969106
0.659203869167797
0.829910298214208
0.884581455035489
0.784036379787521
0.915332689354074
0.451169044126593
0.570793025525415
0.672422996133457
0.37253847719879
0.837865775301914
0.642693037435214
0.779654018707705
0.531986425562777
0.786170456511737
0.735872033025662
0.881501980762587
0.604615210872812
0.89971356591422
0.722041183185867
0.754730274693278
0.763032314445087
0.708336572517439
0.484911671754405
0.703050327010066
0.639302302622777
0.852013503173036
0.901207646500457
0.812303706724444
0.42166039691063
0.767382059349984
0.738217281937923
0.844317278786104
0.674257745117532
0.662139918558389
0.538718544133698
0.495733495449313
0.69604561175187
0.738130022953532
0.679943396562923
0.924160822878367
0.8180903311433
0.850817413034222
0.946297394935529
0.834105995173436
0.599464132352297
0.941584134522754
0.812193414438065
0.805864253620211
0.846841435848618
0.84706141333895
0.782068331982291
0.747443139622086
0.960305246622887
0.800281148514423
0.874238979755295
0.561654631637558
0.566301464332697
0.864356411765529
0.367749455101017
0.417542315987249
0.923011476074924
0.608271936674474
0.735549489759539
0.780258438973412
0.720800118870824
0.790113330437089
0.622413720208343
0.318772248696275
0.60613424385352
0.84996568725993
0.725378778089728
0.803510766313785
0.763641250068402
0.875055125816881
0.705898262030683
0.880816845530918
0.679906908176974
0.743578459470425
0.620883881405542
0.790795531091071
0.70969933046491
0.587209609971112
0.614428628385855
0.933390614058507
0.593193179664673
0.808600701873729
0.783184467704429
0.777294569892154
0.685120262126583
0.695849033237979
0.77595720730534
0.567813913982059
0.915726115872758
0.595741234887114
0.768048106716895
0.830790086351782
0.793318765821717
0.608303616471446
0.865139166780498
0.609257736537652
0.752572692691255
0.571839168625021
0.625142084147415
0.83153158044453
0.94756600353757
0.674696513470394
0.581202195978503
0.526484904392372
0.661014295539182
0.810810394014976
0.684162482249972
0.817497518992331
0.519141212992312
0.559780519802669
0.757244372917329
0.893553003710651
0.750076715968043
0.374083125287632
0.757206418478728
0.490649949327008
0.77372642821826
0.951587110278301
0.543180208903237
0.7001293816415
0.8971420448903
0.972570450703158
0.666740409333338
0.423628414470756
0.764951731382674
0.685237922714686
0.739995304468588
0.819111634180385
0.684625986522423
0.59770519785542
0.767778273110671
0.813685980318942
0.599587924243826
0.646404379325066
0.588526743966344
0.615964009401206
0.631929516652956
0.790022136861201
0.817693355116367
0.721007175095171
0.644441653470107
0.707829699577053
0.499044388483129
0.768413982511152
0.927342883358744
0.742552682172424
0.695283161342072
0.747464451829957
0.688384419553549
0.568616830661876
0.643077951696404
0.872147967405549
0.709765282668739
0.568498429214418
0.74760744131164
0.759364676839993
0.825084660047486
0.606909365403311
0.777872540871668
0.853411774908351
0.628430803825685
0.745193861387885
0.724128619235525
0.634964981659176
0.788358764742949
0.496205684097563
0.81542459202243
0.680891128979428
0.693573653070715
0.755915854593168
0.476629637921897
0.675813251902245
0.669752005746769
0.784063372002562
0.952076057232354
0.839655925544907
0.64532532705255
0.87688160148944
0.892256558397504
0.497939132797553
0.860617809928449
0.799666512696311
0.754644837553074
0.768808822404757
0.917917149984902
0.556819832722965
0.842251636788281
0.676394949196793
0.845700699304358
0.884649772394717
0.837702538260454
0.679910604259746
0.550707465263736
0.71572552249081
0.794524446293825
0.631285706340607
0.760008056734566
0.797119128911013
0.315961537473229
0.938813316997171
0.66119473154769
0.401031536248289
0.706701669404041
0.768099439996812
0.365821074930177
0.683983834071656
0.601329332284297
0.79739886608978
0.783004339622248
0.806924519124243
0.613080141431748
0.796938013043109
0.710354833664131
0.617660846012821
0.839381484688109
0.602947158683776
0.825570203700113
0.843487436543796
0.732655875215029
0.599770429410852
0.730460925144413
0.529270768862495
0.71084388292051
0.900721842627465
0.775105036623885
0.601426044955243
0.587259541237444
0.612579448273137
0.731592511885107
0.560967696956416
0.856281251014624
0.806461952680973
0.683800301031624
0.922751637626554
0.854011252411179
0.857884890778889
0.836751188480942
0.602250574410642
0.842844598059639
0.647301770446905
0.686522956879324
0.90156358418793
0.737220010222502
0.600350806692074
0.841629715772001
0.58714288638715
0.488125556779145
0.821361903612329
0.74263247514942
0.791806455504202
0.447855161180032
0.384106869387524
0.541430162936667
0.770102551517086
0.590139154322991
0.930339951037149
0.877420793334115
0.932065471274613
0.86664645636807
0.683111642016932
0.834328477486716
0.901696442178379
0.59968973279808
0.857800036139502
0.818227335953611
0.715810609767941
0.740565534213072
0.327575182747429
0.952194142728366
0.626854231396184
0.92821504953815
0.864052779904106
0.808544412395446
0.834718170028616
0.844049288468632
0.661327229285777
0.749064943704849
0.698440787778954
0.83172800869535
0.918903048149358
0.848900968318847
0.677528600265117
0.75182434918457
0.91177900706499
0.790365245688214
0.700444292590704
0.817722199601822
0.751179330937048
0.870562935609541
0.654458457298375
0.85735623970877
0.769776845595295
0.794032272295329
0.480154380838856
0.796836846545072
0.704742192745942
0.644765372982522
0.751881843085521
0.317633755580993
0.66748713490549
0.795363875225847
0.535519366719895
0.584272757165012
0.618638611288272
0.857089244164076
0.732325849711247
0.688023450548269
0.832012180359939
0.498256019077925
0.468200497568434
0.796878838970281
0.704878240316139
0.82612282403612
0.488737641948756
0.830696387726504
0.87312084459442
0.862182553911487
0.710642922188263
0.497900340589303
0.539392075840994
0.56655705617315
0.711915877154642
0.595531095098846
0.856858538659347
0.604994560339087
0.812070961658136
0.776133227768269
0.454287580458439
0.59194671338768
0.745078871150142
0.761633116912753
0.561559316619578
0.915454850078038
0.758076646466724
0.872133368325358
0.678833247835827
0.668490641803723
0.806274962666779
0.853460685008389
0.662944895566244
0.666001791466144
0.740263850900779
0.74360124727526
0.849895925580715
0.848506192572111
0.783021917593964
0.792492838811129
0.62712699160759
0.781111025173422
0.383250085348808
0.805982969584995
0.850347795954055
0.869192003291594
0.406616530184239
0.851396733003958
0.902675455879168
0.811825119800941
0.791095429539442
0.800125227711556
0.681290404082738
0.718947167470648
0.762078567944711
0.872146184794002
0.840143587673635
0.74027770692159
0.731349114386187
0.799333707293785
0.699176646323665
0.638721418870019
0.758661962299553
0.606901935464917
0.477962718748725
0.894043930704257
0.96231025453216
0.792029258956336
0.679578939553133
0.896155760226299
0.91323672603925
0.775661764419177
0.755675571630584
0.684043067891205
0.725637552319019
0.83035406865292
0.60083968115656
0.930094336567921
0.579919973606961
0.822253718830514
0.771612695599335
0.914758246339146
0.763617700839847
0.788356719518781
0.54044318554466
0.863554059711521
0.876304838903536
0.376938775505192
0.90728001210146
0.655961869086728
0.601213749848513
0.733365605141869
0.800532810750422
0.68862327184466
0.637959625770097
0.89915673544477
0.832178808096031
0.715987441535861
0.701757962239832
0.368411329686686
0.521645219471517
0.758726769704584
0.71059999232323
0.797703310331919
0.764409492734919
0.424046990694933
0.574027982456257
0.580226531701524
0.96701015628606
0.602698303646997
0.651186553297354
0.84337376497271
0.295885366272172
0.574050683556226
0.909224907043826
0.64165952342344
0.598166187017393
0.707089146574511
0.858095977385972
0.780484956684541
0.59109287268141
0.642891297759674
0.641670812287718
0.891628713786617
0.779760349597153
0.712916005389809
0.60166481918016
0.826021647041814
0.817506607139184
0.918185459206196
0.855741530469882
0.830904688563948
0.759684064962104
0.696396890419958
0.62032213333858
0.74865180702892
0.524230640930769
0.805379330778172
0.698527334422321
0.594981448018852
0.667603591129446
0.656344106372198
0.822951705120909
0.749582943377131
0.903525132952819
0.547664586491048
0.686309973127042
0.641245585544441
0.52677326919657
0.69208960161764
0.874778962648833
0.727201157373308
0.789017021979554
0.801848790875626
0.892042633472559
0.639577490783447
0.771649336396732
0.623281466628545
0.734223117363767
0.730886557008829
0.864421119954984
0.633337240610421
0.773771114140033
0.874213605453352
0.888821424952793
0.641013913292701
0.751559292468876
0.914226493388684
0.890045217859847
0.793201458742778
0.70775038635516
0.76766499720199
0.64274240969216
0.770555273490787
0.784332344175266
0.334674116169936
0.854017590755565
0.698561796233434
0.818449909987759
0.830052370953801
0.631344602594041
0.613836779226103
0.826459267271212
0.70497464475839
0.6826779674453
0.635927964207563
0.620307876638216
0.830206861600591
0.811935653733274
0.797168496640393
0.722383339929216
0.435457857091378
0.821773877966552
0.669075835289467
0.639226957929352
0.545977853816479
0.709127296294353
0.936693333667188
0.615702118033737
0.683927787600656
0.763851724646261
0.56489076141473
0.646501029683191
0.915189919212315
0.897814185650721
0.812469693211194
0.738859089585693
0.894526933798155
0.858713707562648
0.637588448579361
0.650111756424402
0.778736653585007
0.857164196625714
0.862392329724569
0.794911096526729
0.848295261848698
0.916334617328052
0.799253031451228
0.564708666138318
0.313108204507646
0.928070733233869
0.628259770206751
0.301841949915691
0.841496021872715
0.938278702251827
0.885145232819434
0.845561712681273
0.889538345925212
0.694545311862682
0.79762572291839
0.837421299388057
0.775610244543472
0.687999947340104
0.725190219270757
0.84490037819006
0.731975298715801
0.756202715997999
0.686090706711737
0.466625486411882
0.741297563479236
0.504264671052633
0.479272908487058
0.653987361107743
0.239259269215942
0.88133165767275
0.936869403343159
0.691563450763685
0.697359012691574
0.288851136347645
0.70431951816182
0.599124613944145
0.793046298167676
0.872564872688752
0.699753573646736
0.573602228816589
0.675064675406031
0.535234863356728
0.54270332506063
0.871067083960477
0.54874917471336
0.758344245428299
0.746677785081501
0.668266857456661
0.726531824198688
0.6135535439082
0.596382846625446
0.703620559085915
0.872460087636289
0.863680022426946
0.578632418522476
0.729424092755612
0.62616880569406
0.925845272596312
0.881997074492719
0.527938910863874
0.648670447922994
0.61129393907999
0.82930513868867
0.659701892876058
0.646965524817872
0.797653620589929
0.800884527979992
0.625293435664192
0.875679702208845
0.628215841812486
0.902178739660592
0.850744083578219
0.858986249996643
0.792922202914606
0.607423144741911
0.788398993162879
0.776252862204048
0.680018763557755
0.72760381764626
0.665667528752079
0.750278867723572
0.564575061608163
0.555845752911858
0.886797549586604
0.903529867955917
0.863811563263106
0.763778233069113
0.818873143531099
0.291506280101045
0.802681314122478
0.70126491794586
0.877631950738524
0.684519856620905
0.656962640545707
0.789838360403277
0.823465783872828
0.723757323174745
0.676794791889666
0.940191761970386
0.873915770708135
0.66030103131061
0.708132770146778
0.423920243161748
0.937342503552523
0.520237180732521
0.871076879284547
0.709088672976197
0.787865302480454
0.855361249466274
0.590531539972257
0.751276274562248
0.724232766666914
0.694169771417924
0.80710195680344
0.682703530669348
0.641128961256382
0.781129951940379
0.842615936364401
0.890129613323732
0.664337703836288
0.801932236186399
0.828241713468726
0.9122035079823
0.681361527274199
0.577083041991322
0.778448961683072
0.748502181080065
0.637229551247279
0.734924287069762
0.785487093232564
0.656580774984006
0.660004019501271
0.825831561046607
0.652666838502813
0.651045571820182
0.755021296818038
0.65428948949616
0.736919495961291
0.639208866702458
0.784539883247324
0.572007866394723
0.671518532975654
0.721305364034036
0.865116878645995
0.83688891744673
0.737838736954009
0.910114980935165
0.671837450460933
0.897486822099433
0.496519693776308
0.823737999026221
0.681907765030904
0.902930885962422
0.771416935669891
0.765286153329189
0.789566234324124
0.877741653992331
0.836497956174023
0.633638241350813
0.761205142910231
0.889800014439638
0.57579869505959
0.683147543446835
0.533557199131428
0.472400392740273
0.69354187526983
0.896283464930023
0.694952624957151
0.730452464707575
0.806612958382717
0.90274881974474
0.807848716045037
0.704564392105637
0.80808066066351
0.813983809392174
0.868830496347899
0.854482224272936
0.753332999400449
0.863080138939527
0.624441207896953
0.761908527047796
0.795643893458028
0.769648709594399
0.791539992612302
0.558720827044196
0.830885950577052
0.823340764264555
0.457766632324431
0.807443940308044
0.316142880024988
0.832007877801071
0.551382304854258
0.816344367895038
0.851916437400599
0.798207106313331
0.756333590913918
0.922251954251167
0.870330173069737
0.681481732927921
0.751811819360574
0.801162499310145
0.84694164496704
0.803622313434897
0.317718356182585
0.708456496249938
0.752003865823115
0.832838051374044
0.713193176373504
0.417811769693745
0.625159369561033
0.547842934698823
0.670330317628771
0.783009365854352
0.736107787567367
0.743461890526671
0.896776136720703
0.88181740177052
0.857536035969976
0.670366468445729
0.676096453598527
0.820661390737413
0.463142175939746
0.776380083366532
0.581764259719209
0.416378795615707
0.609807091266183
0.850377845019966
0.804548063560044
0.675177081720827
0.907843084207532
0.815981803391718
0.814278852632839
0.66350769091725
0.733257914134025
0.747567568480662
0.819166686679434
0.835131181749202
0.677823962462817
0.829030974422112
0.856942039798252
0.318653002137407
0.747031144208499
0.838194258520462
0.883582518672521
0.757380085274614
0.700167837198991
0.87606156842965
0.774487372393913
0.780844781551297
0.717609824744492
0.867581679837433
0.783509985320059
0.845884510793122
0.605440822441827
0.719536086633736
0.848877202461107
0.40146797019334
0.496668984817058
0.893350482989178
0.660705486838964
0.83278781826479
0.861831537861178
0.592119233058894
0.845977289708574
0.741160835485369
0.941998889607303
0.721545237260203
0.833477745788238
0.542526242301739
0.779894361798114
0.727938105168166
0.677472469524469
0.705845951284769
0.813679524345014
0.634180626301995
0.765055250665043
0.832594717976532
0.903250294509625
0.299197287242275
0.782671553607256
0.86624825885603
0.824209135911736
0.66406680143939
0.824494982333548
0.825685333069141
0.458243520990692
0.840670748574536
0.915112819974712
0.831758235850196
0.617997638108111
0.802295453798158
0.697791881873261
0.695883506765561
0.873211166530036
0.935275500031139
0.78848426498424
0.537062206444585
0.654443031713923
0.562301389176139
0.783786766007336
0.578324304223518
0.812030228225804
0.493516247147731
0.732316891111045
0.681667548378806
0.602322699041899
0.709657096958096
0.797997158490525
0.443657544760662
0.682386135321768
0.84354028363184
0.349942332362902
0.375516913653407
0.752191426082273
0.569468106467443
0.730451921085725
0.632417770412393
0.466131235091217
0.666812622252342
0.641917385675739
0.899805883473977
0.614231957607479
0.704244660485125
0.782838693313128
0.837679080969636
0.873714537979761
0.853174105869545
0.568184949678396
0.82991542501244
0.758298479460939
0.744145865041818
0.776144284623027
0.796602047184459
0.590391271640967
0.772318685088302
0.732321816569135
0.670341776077156
0.751456088057606
0.840519217900866
0.77030663856165
0.7176691520999
0.870053777189086
0.822618339001069
0.843393189805864
0.714187053335394
0.751433476422255
0.771696351380685
0.760083739474119
0.734867892044842
0.614368489027558
0.628987847067874
0.705392316579722
0.707048867737917
0.577040864986033
0.70558353113115
0.533215330481326
0.76731785938209
0.788123008370505
0.523767990696142
0.754207089834758
0.84878518547372
0.847050807703686
0.579695550176961
0.790356106516253
0.530920799317218
0.44331878226503
0.766032816875069
0.71410971769494
0.507956895459353
0.617442136231083
0.663314515153992
0.688673649175784
0.817686659019548
0.747364934642834
0.524946532579604
0.589413318731188
0.70089729353246
0.770717105836432
0.875238190383239
0.662783748763428
0.807419651248833
0.585495801786156
0.893209938447144
0.85578169081472
0.729069943620492
0.652184558554395
0.722513402831952
0.755789026091591
0.711553686116839
0.637407019095041
0.780048335251973
0.601352261165995
0.502271082387262
0.799874733109089
0.809523880340679
0.664479695260531
0.573898443398086
0.744358569082291
0.44957293122757
0.846365662158401
0.653235433975227
0.585486747857493
0.861857553674264
0.786432356389056
0.6430437327405
0.660910609560536
0.571903591028988
0.688697632355225
0.800579181466977
0.78082449031391
0.857050141278267
0.642916120569291
0.670654322242785
0.705019094655465
0.85122242219916
0.656367162281085
0.831762307655198
0.656862609948484
0.346322108711808
0.648116883339073
0.72142314139247
0.743548051149129
0.714396646643103
0.530333022717706
0.721523477080556
0.720656493421264
0.792550385746509
0.914665909598651
0.653721327785882
0.653185048089875
0.60522476036265
0.722425130435571
0.582694045803615
0.707738919563087
0.673424312088131
0.668332351871106
0.820648702363856
0.87304931202409
0.664517822102573
0.771581134419148
0.656546839534168
0.722361580867167
0.685015408437408
0.742918355291372
0.887191672879596
0.829647967378257
0.734103584862755
0.54201361974871
0.698362182620345
0.562674695183185
0.780685639728772
0.802754429176472
0.894651974909793
0.754074940800911
0.84214613026716
0.604546452223935
0.627357241097172
0.6334634270704
0.760399508022747
0.815654601411611
0.699484682344728
0.793244310531259
0.844564163371546
0.901287892914657
0.924973248059401
0.852598577703932
0.761222103045916
0.39547640608571
0.827730515739243
0.667963990989728
0.686578659113241
0.711068984726542
0.872620127137653
0.712423432850747
0.535710171378198
0.634002446366658
0.879638723551015
0.65393850665566
0.762468889308144
0.826166362188506
0.78997573145602
0.71968489484232
0.712683020607396
0.722659992588952
0.332061425433455
0.775865410806578
0.753302352666599
0.826174217941913
0.735303589061297
0.841934917406557
0.64917492279539
0.874483425470642
0.942177147022284
0.721899553947598
0.88707708066339
0.791754546702928
0.715422659511712
0.751286778929624
0.622785606483965
0.838992083958581
0.775641457406807
0.551676805431877
0.439233219512341
0.723171359367893
0.897013064255883
0.6764677419077
0.768571916026632
0.810601501773588
0.793456193554608
0.755621069574747
0.596020150389622
0.80865980522295
0.883125057794481
0.575770080230982
0.79196067551976
0.346643536765309
0.666641615327799
0.558239451471367
0.731241856319617
0.726638092224222
0.678211778615649
0.665411808945424
0.790950715945378
0.630982815432693
0.722171790450029
0.5373034615118
0.696575211331274
0.529244970457036
0.785784127302718
0.921231758700306
0.706042096501384
0.842692185572972
0.715326130961339
0.314309141759603
0.728812956990933
0.798178877098821
0.819182072537214
0.862699314427938
0.552545718193727
0.829708192111495
0.824097498430525
0.802294519797936
0.679062056303605
0.573026094910791
0.833549321256502
0.724835462246662
0.852860831631977
0.625347212329198
0.632466111303201
0.823667526797936
0.827456977574337
0.754995558859917
0.751278283753078
0.884683854110948
0.418428135416713
0.779128254575945
0.444953400861806
0.624197600568907
0.483748609749905
0.613140654574815
0.728631847612807
0.870223507114804
0.735917794441547
0.502139883089271
0.824016389842153
0.735498155109742
0.768902462815678
0.932331521989811
0.346512233106462
0.706555971567979
0.772731403768847
0.8806025373266
0.508460185883707
0.662781600706921
0.51735775427619
0.83708237529807
0.869033521140962
0.714694561480381
0.692815781058439
0.862346987625075
0.879816838772285
0.825965031123438
0.76334573233495
0.56437002886802
0.461702840577173
0.825791228577603
0.801874623673172
0.720052416819882
0.743349554472212
0.425844805498615
0.789381596489661
0.676576972659921
0.846464197535725
0.649222882652031
0.736915399276923
0.852871380298931
0.723927367712859
0.811004659289392
0.734716992208542
0.764995102157196
0.74337996069346
0.65949421321302
0.822866785612129
0.568844052007707
0.883685565588136
0.747973334554468
0.761541407907202
0.345088622095934
0.740365446878942
0.880555205702859
0.776722484157445
0.73926376871858
0.646446520638699
0.763739779562614
0.89507435717098
0.784244154483269
0.678472032306419
0.695522630699471
0.866103361718637
0.784498907380512
0.883860764629343
0.863327749806686
0.6017635254416
0.584170049218134
0.657922346447247
0.889436619764302
0.444412511737383
0.808570232293314
0.700703863610633
0.780713348795354
0.61981485198354
0.558788045930274
0.916464966496949
0.920310726758998
0.631093115626247
0.60508269184259
0.846788303816919
0.735434005506415
0.882898887209944
0.667165623186805
0.728492054860772
0.458981557162159
0.769042889658089
0.584302782111475
0.724580453841069
0.792029019605072
0.832929777679574
0.848133022846619
0.858182262285804
0.595690649543384
0.495217725157932
0.835831312540317
0.793867278830968
0.692853204280263
0.726751321301501
0.811433470481145
0.552581320506333
0.84425410875738
0.7554768417266
0.882364825598501
0.74259585688468
0.787649395672046
0.830673977827742
0.608566647324308
0.632532602901151
0.761404239336459
0.68933412099676
0.828044160040626
0.600042938536887
0.593393793011482
0.82713469599959
0.552920293266935
0.751119267292792
0.853569722035257
0.352966232034421
0.906212027439355
0.746497543662115
0.680848066333759
0.565198014576245
0.764834538054105
0.67950188089864
0.756683892961241
0.783387572407963
0.645319683039973
0.642354265985521
0.694860846161876
0.888882220143997
0.416640361729653
0.507725396033769
0.823564160682556
0.691992771028632
0.840726796235609
0.830919407433763
0.286250711326947
0.575629750100262
0.679488230946197
0.716563169375465
0.693485272237261
0.898194696289838
0.69884870603837
0.683448060637911
0.555682706504072
0.335754284802871
0.863265131495078
0.627026299631694
0.830754851345267
0.728293511576561
0.887366376262911
0.583359642119182
0.909533944416439
0.749562883890931
0.524436152617502
0.776546964744653
0.557088224304019
0.692931290031044
0.739567074221615
0.653638976721516
0.606637486879253
0.783113087596792
0.566717758888468
0.646466840184005
0.811855449489329
0.893819645551053
0.91748159372501
0.648331046120771
0.882730210542194
0.79557011392519
0.79080484112363
0.793211519943894
0.523008120680628
0.783391137276887
0.681335680477027
0.809289525461015
0.798492815408748
0.826857907760787
0.733816769770868
0.730574974179334
0.949461769463099
0.828633227488644
0.650379291130768
0.688501048554333
0.79622162618738
0.747031171527373
0.915525078375798
0.375874918409446
0.778524048615295
0.658470984465228
0.610638287480786
0.620558735305227
0.621642126268912
0.89851674227635
0.845555940381437
0.69140095291412
0.877178624342744
0.909343557369791
0.554706004699421
0.790656265772757
0.515090843438943
0.72902681731164
0.826779184346002
0.717288279504961
0.589542156909291
0.498700733200055
0.788407979012128
0.70590390975022
0.705132955238058
0.792842593139876
0.563745576437003
0.86771145357923
0.579946384327767
0.857965111537851
0.871828031833433
0.686616708758138
0.56267045348126
0.770587634404607
0.858874519873058
0.802491114352592
0.917188735656819
0.603473356443413
0.572158618188634
0.845546962676709
0.80997467359731
0.748646410130043
0.870717688202568
0.764069094592135
0.645101982799497
0.917630270728826
0.743999254578373
0.649870354922468
0.629360640508754
0.741764998793552
0.569017021840452
0.74459666492175
0.686233168700482
0.759439142567269
0.38489284319688
0.583809475228129
0.752930437845633
0.738396401642327
0.678681023573253
0.599187761763669
0.875017304882413
0.745198115248154
0.784056282233295
0.655402997051737
0.823212824202536
0.747613845571448
0.636948883262583
0.853190813612614
0.511351723837798
0.824855895973764
0.638912733742535
0.830456971705775
0.835122692876751
0.515780489425309
0.508595480903942
0.780644412047594
0.75691333599927
0.541843205355958
0.734226610403536
0.873329058982523
0.600388409449671
0.771137668323876
0.809734417279349
0.910112573589472
0.902503967705209
0.796412935120366
0.778301368811326
0.616104091153792
0.621748618861257
0.527488279769467
0.773500534946946
0.739223486636045
0.738313053924262
0.482073787659795
0.667447985812249
0.917202044275683
0.587871858957183
0.733661579257321
0.753887142630123
0.810605931674036
0.668355465604392
0.770292406788258
0.789604976489667
0.652526045044848
0.728638739080509
0.819811952940386
0.513938143719538
0.83541689233729
0.544931022688712
0.682548589261185
0.802251975818951
0.724687957050431
0.687598835769889
0.593619952558924
0.783643867968716
0.741406368929622
0.849932061161777
0.753622845779912
0.633100289724097
0.676602985745987
0.896231257722654
0.736235969356563
0.523373654024337
0.712090871725167
0.848572485833232
0.570665301803928
0.822491195611045
0.797017322855763
0.47785679000081
0.839151148619313
0.903583269849151
0.697096597810844
0.807840841160942
0.413761584196634
0.895662823246013
0.848819645198041
0.631313667214234
0.63841090191072
0.606982716292547
0.667635379946139
0.373679804359683
0.796104137244283
0.832726004193288
0.730183253511172
0.873955532126978
0.675634243407697
0.770347407977817
0.751605230133933
0.645869678819632
0.831839787371765
0.462835051123294
0.711186465298698
0.748135429198775
0.75284838601117
0.792433789676388
0.459663500740747
0.751425264189116
0.760279410354495
0.885833703422775
0.652996559626029
0.938867525666472
0.854296067047355
0.929948250541291
0.857599819352277
0.528677076243903
0.776027061940749
0.575419832705003
0.52125062552474
0.722912903515599
0.832018649072294
0.739070308338101
0.711315331620106
0.399756251214527
0.510549144818477
0.723690039017518
0.741216306347698
0.683271035626019
0.664984129392131
0.747469600796004
0.658792668750108
0.656757106909119
0.754195472512389
0.808747022020266
0.893663595557242
0.674605501840807
0.741812632018571
0.763027184937595
0.535647245394461
0.799004158370776
0.703061134784726
0.617663673327736
0.646841116758714
0.865654703342955
0.766606455821649
0.79371085705209
0.880055973836531
0.788612045804386
0.744047663077895
0.444145148004539
0.895053937603515
0.774884420921901
0.795914758979313
0.852010806973228
0.803918157941894
0.595626940248713
0.556335676797621
0.686988496170391
0.53156399282329
0.583482598654546
0.715913304379494
0.54574419118737
0.899256688810406
0.930888154956252
0.59149521015288
0.520964891813802
0.769067382182228
0.830055550947285
0.712677801331687
0.862246553331592
0.603463955130071
0.765714729992811
0.721912210022291
0.775596060830159
0.714801007578995
0.696451891962022
0.688666600602839
0.912112471754385
0.857973289311982
0.767259606230141
0.819973051166914
0.463223859423468
0.57875020948849
0.814684164776592
0.40068351435788
0.879351745115209
0.45577579942444
0.82220969192224
0.771278641077953
0.710740208037675
0.649829311922225
0.86033692419038
0.567018378614848
0.769353295160771
0.861469030972912
0.891367037716287
0.608637726970696
0.862301267366544
0.808374075306831
0.630344813646823
0.692363929627183
0.714083643149688
0.595178079514765
0.491052850337547
0.800420412426149
0.821850239859347
0.644674634878594
0.765353362915342
0.672775675938178
0.706209670678442
0.909535467334339
0.63826494914736
0.814530628028113
0.623207421971624
0.567618196263215
0.921141007095309
0.559713268969572
0.684580773449985
0.761460953763011
0.73021606375043
0.644998355599601
0.67307547649047
0.592863472590737
0.655961995896741
0.74128108324188
0.743418072252473
0.800227526270554
0.626653093337181
0.499636853478527
0.79716861919148
0.750359465644376
0.816143279127984
0.947244111402639
0.74377790226406
0.754466848698824
0.840641185535826
0.75902658590894
0.838377304042402
0.702159148944263
0.627187181710387
0.732614625859317
0.839880583734075
0.892981351887646
0.720070406170056
0.626984530157365
0.471149093692928
0.750147265555616
0.850350706645605
0.518787242218174
0.761234803823803
0.707173464229987
0.787882251914614
0.668549785803836
0.788553055361615
0.882354035545938
0.462170810951354
0.69725199171199
0.832750696403945
0.681939727323765
0.898432771924104
0.878395569284412
0.878170280838932
0.509365188422811
0.708484410419949
0.812915937926115
0.796873605314289
0.76905206664527
0.816368628134216
0.698457719307644
0.697943084771949
0.6411871922983
0.846926853870824
0.902483248690301
0.837279953800202
0.784406472988814
0.935898011396874
0.598425140462033
0.578343085313292
0.820481333487586
0.844245968597495
0.693091643603981
0.837098333010388
0.619577447457539
0.416711740983778
0.705666768015263
0.834670355149205
0.709491676640103
0.649913473487733
0.59004173083337
0.876985499412676
0.694915485603594
0.704087079218577
0.735217617880931
0.785073341105213
0.611889375214155
0.811548254138791
0.447487423452742
0.72859204420805
0.499424924319312
0.915599073708912
0.759104329770246
0.638125950411995
0.740531833608903
0.412094941947623
0.706662155012812
0.597180869485704
0.428996290334738
0.610262118280541
0.687099819450681
0.635476766981487
0.734832351352194
0.692415627158926
0.616613445178124
0.573148509947281
0.59680122342922
0.645702920232527
0.784782161431847
0.768678649984359
0.758928206132527
0.700739658024389
0.82476886772922
0.697005963551218
0.427322486238853
0.897082605039305
0.738234787963008
0.564790086463651
0.90294168240508
0.682396187033557
0.697969966577162
0.711107927571407
0.821886678121711
0.671515295566762
0.721432735166982
0.739412891998839
0.735896549284746
0.620971498260406
0.518439070097432
0.684111796125607
0.812689806764766
0.776202720468487
0.730869024773539
0.689864179735842
0.785871609610589
0.14722705588198
0.741110148623819
0.814818832934957
0.709680242117516
0.798334312432732
0.805989269339202
0.604102717331515
0.814446386896696
0.816015702417247
0.826071025777469
0.717757088708634
0.68525882670348
0.654069849286007
0.523800670143637
0.642281478931994
0.825671759308587
0.675407007807039
0.829694373905967
0.81497627063492
0.842772969954333
0.775843728660313
0.384909969018436
0.753667914233165
0.810014508393474
0.749259582812207
0.945968379725458
0.796960289620875
0.776330469079348
0.595273441311275
0.813364569606507
0.490044790302156
0.727183101089498
0.689025688051209
0.639968696038305
0.792023824122294
0.835124372631715
0.684874093969878
0.816401096402369
0.796633788612827
0.702466162941426
0.771864057207481
0.650504171453419
0.707252762312171
0.825721819107872
0.758552915415052
0.81970243604432
0.705327598497989
0.61401788576375
0.763810244051404
0.582497139005314
0.894005565582459
0.883149073990287
0.610757960903343
0.742731678466557
0.573175147610308
0.840559847806784
0.839009638618219
0.459832036550075
0.29964559246488
0.7266675254543
0.910328920117794
0.669574295419721
0.755337049384017
0.7532367211845
0.700149639588433
0.83130440728429
0.659791831235465
0.826610017948409
0.664785071747361
0.650568873484232
0.773579813325137
0.465098495284243
0.603894955284415
0.910056071345531
0.756199160281404
0.458890100572904
0.853656451615005
0.829576935674242
0.755315923771502
0.724186057982659
0.554153760478698
0.556692060678471
0.811020931647241
0.839669822739472
0.767163574687395
0.740743403099976
